# Supplementary material for: iGMDR: Integrated Pharmacogenetic Resource Guide to Cancer Therapy and Research
Source: Genomics Proteomics Bioinformatics. 2020 Sep 8;18(2):150–60. doi: 10.1016/j.gpb.2019.11.011 (PMC7646137; doi:10.1016/j.gpb.2019.11.011)
Supplement: Supplementary Table S3 [file mmc3.xlsx]

## Sheet: Table S3A
Table S3 Pharmacological profiling data and mutation binary calls from GDSC
Dataset version	IC50 results ID	COSMIC ID	Cell line name	Drug ID	Drug name	Putative target	Maximal concentration (μM)	Minimal concentration (μM)	LN IC50	AUC	RMSE	Z score
17.3	2	683665	MC-CAR	3	Rapamycin	MTORC1	0.1	0.000391	-0.605979	0.981316	0.031644	0.824852
17.3	1483	684055	ES3	3	Rapamycin	MTORC1	0.1	0.000391	0.121827	0.981284	0.073895	1.17248
17.3	1792	684057	ES5	3	Rapamycin	MTORC1	0.1	0.000391	0.610943	0.983097	0.032647	1.4061
17.3	2178	684059	ES7	3	Rapamycin	MTORC1	0.1	0.000391	0.008208	0.98111	0.065864	1.11821
17.3	2755	684062	EW-11	3	Rapamycin	MTORC1	0.1	0.000391	-2.12728	0.852836	0.176513	0.098228
17.3	3334	684072	SK-ES-1	3	Rapamycin	MTORC1	0.1	0.000391	-2.25966	0.870076	0.117974	0.035001
17.3	3879	684681	NCI-H1395	3	Rapamycin	MTORC1	0.1	0.000391	-1.37641	0.90209	0.113559	0.45687
17.3	4338	687448	COLO-829	3	Rapamycin	MTORC1	0.1	0.000391	1.35579	0.978609	0.045275	1.76186
17.3	8857	687562	8-MG-BA	3	Rapamycin	MTORC1	0.1	0.000391	-2.1914	0.896393	0.200728	0.067602
17.3	11456	687590	U-87-MG	3	Rapamycin	MTORC1	0.1	0.000391	-1.97027	0.878851	0.148095	0.17322
17.3	12558	687600	NCI-H720	3	Rapamycin	MTORC1	0.1	0.000391	-4.06313	0.664529	0.219303	-0.826396
17.3	15492	687799	NCI-H1648	3	Rapamycin	MTORC1	0.1	0.000391	-2.49336	0.848711	0.235211	-0.076622
17.3	16791	687804	NCI-H1770	3	Rapamycin	MTORC1	0.1	0.000391	0.056542	0.992091	0.020786	1.14129
17.3	17134	687807	NCI-H1838	3	Rapamycin	MTORC1	0.1	0.000391	-0.12097	0.964504	0.11529	1.05651
17.3	21559	687983	DMS-114	3	Rapamycin	MTORC1	0.1	0.000391	-3.35907	0.741259	0.198431	-0.490116
17.3	22137	687984	DMS-153	3	Rapamycin	MTORC1	0.1	0.000391	-1.1412	0.901342	0.055509	0.569211
17.3	23287	687997	NCI-H1092	3	Rapamycin	MTORC1	0.1	0.000391	-0.367784	0.975113	0.091421	0.938622
17.3	23912	688001	NCI-H1417	3	Rapamycin	MTORC1	0.1	0.000391	-0.784432	0.945359	0.032663	0.739617
17.3	24452	688006	NCI-H1694	3	Rapamycin	MTORC1	0.1	0.000391	-1.37557	0.940438	0.093843	0.457272
17.3	24941	688007	NCI-H187	3	Rapamycin	MTORC1	0.1	0.000391	-1.49557	0.921725	0.044354	0.399955
17.3	25276	688010	NCI-H1963	3	Rapamycin	MTORC1	0.1	0.000391	-2.01347	0.923853	0.11928	0.152587
17.3	25924	688013	NCI-H209	3	Rapamycin	MTORC1	0.1	0.000391	-3.26699	0.761446	0.150018	-0.446135
17.3	26465	688014	NCI-H2141	3	Rapamycin	MTORC1	0.1	0.000391	-0.733587	0.968775	0.052044	0.763902
17.3	27017	688015	NCI-H2171	3	Rapamycin	MTORC1	0.1	0.000391	-1.45947	0.957826	0.178243	0.417195
17.3	27536	688021	NCI-H345	3	Rapamycin	MTORC1	0.1	0.000391	0.107091	0.979879	0.01982	1.16544
17.3	27948	688023	NCI-H446	3	Rapamycin	MTORC1	0.1	0.000391	-0.584385	0.963085	0.03351	0.835166
17.3	28499	688025	NCI-H526	3	Rapamycin	MTORC1	0.1	0.000391	-2.55746	0.858949	0.074082	-0.107237
17.3	29070	688026	NCI-H64	3	Rapamycin	MTORC1	0.1	0.000391	-1.35132	0.988259	0.064768	0.468855
17.3	29494	688027	NCI-H69	3	Rapamycin	MTORC1	0.1	0.000391	-1.42296	0.923171	0.084395	0.434634
17.3	30072	688031	NCI-H82	3	Rapamycin	MTORC1	0.1	0.000391	-0.476344	0.978097	0.113833	0.88677
17.3	31043	688086	SK-N-DZ	3	Rapamycin	MTORC1	0.1	0.000391	-0.043018	0.983195	0.019339	1.09374
17.3	31563	688087	SK-N-FI	3	Rapamycin	MTORC1	0.1	0.000391	-0.850232	0.963171	0.068122	0.708189
17.3	32086	688121	VA-ES-BJ	3	Rapamycin	MTORC1	0.1	0.000391	-6.91189	0.233654	0.236233	-2.18706
17.3	33047	713878	LU-139	3	Rapamycin	MTORC1	0.1	0.000391	-2.78994	0.793671	0.153324	-0.218279
17.3	34067	713885	SBC-1	3	Rapamycin	MTORC1	0.1	0.000391	-3.22738	0.779421	0.190026	-0.427214
17.3	38015	724831	NCI-H1299	3	Rapamycin	MTORC1	0.1	0.000391	-0.342348	0.957574	0.077063	0.950771
17.3	40670	724859	Calu-6	3	Rapamycin	MTORC1	0.1	0.000391	0.662395	0.983876	0.028728	1.43067
17.3	41210	724863	LU-65	3	Rapamycin	MTORC1	0.1	0.000391	-0.294707	0.962019	0.06843	0.973526
17.3	41788	724866	NCI-H1355	3	Rapamycin	MTORC1	0.1	0.000391	-8.00322	0.163431	0.254083	-2.70831
17.3	43872	724872	SHP-77	3	Rapamycin	MTORC1	0.1	0.000391	-0.347129	0.985728	0.086166	0.948488
17.3	46254	735784	TE-5	3	Rapamycin	MTORC1	0.1	0.000391	-2.50214	0.835951	0.272322	-0.080816
17.3	47842	749711	HCC1187	3	Rapamycin	MTORC1	0.1	0.000391	-2.55929	0.859839	0.164749	-0.108112
17.3	48879	749713	HCC1599	3	Rapamycin	MTORC1	0.1	0.000391	-3.43091	0.733258	0.267583	-0.524427
17.3	49646	749715	HCC2157	3	Rapamycin	MTORC1	0.1	0.000391	-2.051	0.888669	0.131829	0.13466
17.3	50196	749716	HCC2218	3	Rapamycin	MTORC1	0.1	0.000391	-0.285533	0.956477	0.095896	0.977908
17.3	51075	753531	BB30-HNC	3	Rapamycin	MTORC1	0.1	0.000391	-2.94475	0.812812	0.294192	-0.29222
17.3	51393	753532	BB49-HNC	3	Rapamycin	MTORC1	0.1	0.000391	-0.732749	0.928134	0.158215	0.764303
17.3	52768	753536	BOKU	3	Rapamycin	MTORC1	0.1	0.000391	0.340267	0.975669	0.239219	1.27681
17.3	55182	753546	CP66-MEL	3	Rapamycin	MTORC1	0.1	0.000391	0.423457	0.980857	0.055787	1.31655
17.3	55560	753547	CPC-N	3	Rapamycin	MTORC1	0.1	0.000391	-1.0878	0.942822	0.06124	0.594717
17.3	56130	753548	CTV-1	3	Rapamycin	MTORC1	0.1	0.000391	-2.42103	0.906502	0.230189	-0.042076
17.3	56989	753551	DMS-79	3	Rapamycin	MTORC1	0.1	0.000391	-1.44201	0.915273	0.06881	0.425535
17.3	57368	753552	DSH1	3	Rapamycin	MTORC1	0.1	0.000391	-2.05814	0.903858	0.140722	0.131253
17.3	58563	753555	EC-GI-10	3	Rapamycin	MTORC1	0.1	0.000391	0.414942	0.988971	0.023586	1.31248
17.3	59973	753559	HCE-4	3	Rapamycin	MTORC1	0.1	0.000391	-2.20834	0.911499	0.213279	0.059509
17.3	61236	753563	IM-9	3	Rapamycin	MTORC1	0.1	0.000391	-0.432545	0.987424	0.126326	0.90769
17.3	61723	753564	IST-SL1	3	Rapamycin	MTORC1	0.1	0.000391	-1.78547	0.912218	0.142677	0.261489
17.3	62059	753565	IST-SL2	3	Rapamycin	MTORC1	0.1	0.000391	-3.83573	0.692252	0.289591	-0.717785
17.3	66022	753577	LB1047-RCC	3	Rapamycin	MTORC1	0.1	0.000391	-4.92898	0.522011	0.294755	-1.23996
17.3	66359	753578	LB2241-RCC	3	Rapamycin	MTORC1	0.1	0.000391	-0.103637	0.97199	0.036396	1.06479
17.3	66679	753579	LB2518-MEL	3	Rapamycin	MTORC1	0.1	0.000391	0.533248	0.986904	0.032544	1.36898
17.3	67020	753581	LB373-MEL-D	3	Rapamycin	MTORC1	0.1	0.000391	-0.997798	0.958759	0.220356	0.637706
17.3	67361	753582	LB647-SCLC	3	Rapamycin	MTORC1	0.1	0.000391	-2.5254	0.837549	0.167557	-0.091927
17.3	67643	753583	LB771-HNC	3	Rapamycin	MTORC1	0.1	0.000391	-1.49802	0.903285	0.258093	0.398786
17.3	68191	753584	LB831-BLC	3	Rapamycin	MTORC1	0.1	0.000391	0.387254	0.98721	0.028155	1.29925
17.3	69816	753588	LU-134-A	3	Rapamycin	MTORC1	0.1	0.000391	-0.433655	0.96852	0.034063	0.90716
17.3	70152	753589	LU-165	3	Rapamycin	MTORC1	0.1	0.000391	-0.228398	0.968935	0.042082	1.0052
17.3	70724	753592	LXF-289	3	Rapamycin	MTORC1	0.1	0.000391	-1.94186	0.90815	0.213352	0.186791
17.3	71274	753594	MS-1	3	Rapamycin	MTORC1	0.1	0.000391	-0.335748	0.986173	0.134802	0.953924
17.3	71846	753595	MZ1-PC	3	Rapamycin	MTORC1	0.1	0.000391	-1.01594	0.930277	0.194531	0.62904
17.3	72190	753596	MZ7-mel	3	Rapamycin	MTORC1	0.1	0.000391	-1.70889	0.916131	0.262853	0.298063
17.3	72501	753597	NCI-H128	3	Rapamycin	MTORC1	0.1	0.000391	0.04992	0.940536	0.070269	1.13813
17.3	72541	753599	NCI-H1304	3	Rapamycin	MTORC1	0.1	0.000391	-3.03476	0.788099	0.072006	-0.335215
17.3	73711	753605	NCI-H510A	3	Rapamycin	MTORC1	0.1	0.000391	-1.64167	0.939059	0.129584	0.330171
17.3	75375	753611	SCLC-21H	3	Rapamycin	MTORC1	0.1	0.000391	-1.04538	0.946417	0.044858	0.614981
17.3	75687	753612	SK-MM-2	3	Rapamycin	MTORC1	0.1	0.000391	-1.40697	0.93218	0.095989	0.442273
17.3	76253	753614	TE-15	3	Rapamycin	MTORC1	0.1	0.000391	-6.26682	0.325624	0.247015	-1.87895
17.3	77170	753616	BE2-M17	3	Rapamycin	MTORC1	0.1	0.000391	-1.21748	0.944216	0.088394	0.532781
17.3	77714	753618	KELLY	3	Rapamycin	MTORC1	0.1	0.000391	-1.50028	0.947873	0.089142	0.397703
17.3	78291	753620	SIMA	3	Rapamycin	MTORC1	0.1	0.000391	0.632559	0.984076	0.037476	1.41642
17.3	78840	753621	TE-1	3	Rapamycin	MTORC1	0.1	0.000391	-2.43598	0.829227	0.262408	-0.049218
17.3	83322	905938	HL-60	3	Rapamycin	MTORC1	0.1	0.000391	-1.91823	0.925231	0.108692	0.198076
17.3	84406	905940	K-562	3	Rapamycin	MTORC1	0.1	0.000391	-1.33185	0.946844	0.12703	0.478154
17.3	84983	905941	NCI-H226	3	Rapamycin	MTORC1	0.1	0.000391	0.210653	0.982606	0.081625	1.2149
17.3	85561	905942	NCI-H23	3	Rapamycin	MTORC1	0.1	0.000391	0.265189	0.987445	0.024602	1.24095
17.3	88393	905948	A498	3	Rapamycin	MTORC1	0.1	0.000391	1.45948	0.978747	0.0377	1.81139
17.3	90262	905952	CCRF-CEM	3	Rapamycin	MTORC1	0.1	0.000391	-5.23269	0.472907	0.250864	-1.38502
17.3	91101	905955	SK-MEL-2	3	Rapamycin	MTORC1	0.1	0.000391	-0.778356	0.960265	0.125661	0.742519
17.3	92509	905958	MOLT-4	3	Rapamycin	MTORC1	0.1	0.000391	-2.85779	0.854648	0.200584	-0.250687
17.3	95446	905964	RPMI-8226	3	Rapamycin	MTORC1	0.1	0.000391	-6.31617	0.294721	0.272884	-1.90252
17.3	95989	905965	SR	3	Rapamycin	MTORC1	0.1	0.000391	-4.79569	0.54663	0.216698	-1.17629
17.3	96560	905967	NCI-H322M	3	Rapamycin	MTORC1	0.1	0.000391	-1.58116	0.899735	0.154206	0.359076
17.3	97985	905970	EKVX	3	Rapamycin	MTORC1	0.1	0.000391	-2.80537	0.725731	0.23932	-0.225649
17.3	99868	905974	LOXIMVI	3	Rapamycin	MTORC1	0.1	0.000391	-1.30314	0.960127	0.0825	0.491866
17.3	101433	905977	UACC-257	3	Rapamycin	MTORC1	0.1	0.000391	0.220225	0.971004	0.066613	1.21948
17.3	102840	905980	TK10	3	Rapamycin	MTORC1	0.1	0.000391	-2.31884	0.846234	0.245603	0.006735
17.3	104501	905984	SF539	3	Rapamycin	MTORC1	0.1	0.000391	-7.71853	0.117705	0.201799	-2.57234
17.3	105369	905986	SF268	3	Rapamycin	MTORC1	0.1	0.000391	-1.87296	0.898731	0.189622	0.219701
17.3	105918	905989	KM12	3	Rapamycin	MTORC1	0.1	0.000391	-0.550287	0.962961	0.121091	0.851452
17.3	106468	905990	OVCAR-4	3	Rapamycin	MTORC1	0.1	0.000391	-3.75319	0.668536	0.249744	-0.678358
17.3	108568	906746	Becker	3	Rapamycin	MTORC1	0.1	0.000391	-4.05523	0.650439	0.283692	-0.822627
17.3	109145	906763	BE-13	3	Rapamycin	MTORC1	0.1	0.000391	-6.11491	0.332662	0.223436	-1.8064
17.3	109720	906765	ARH-77	3	Rapamycin	MTORC1	0.1	0.000391	-3.43579	0.752018	0.207721	-0.526759
17.3	112003	906794	A253	3	Rapamycin	MTORC1	0.1	0.000391	0.246391	0.987969	0.043462	1.23197
17.3	114101	906800	697	3	Rapamycin	MTORC1	0.1	0.000391	-5.32301	0.456591	0.277002	-1.42816
17.3	116671	906808	COR-L88	3	Rapamycin	MTORC1	0.1	0.000391	0.941585	0.985416	0.04407	1.56402
17.3	117200	906812	COLO-824	3	Rapamycin	MTORC1	0.1	0.000391	-1.41383	0.935452	0.152406	0.438995
17.3	117734	906813	COLO-800	3	Rapamycin	MTORC1	0.1	0.000391	-2.41345	0.86995	0.118569	-0.038454
17.3	123947	906831	Daudi	3	Rapamycin	MTORC1	0.1	0.000391	-6.78054	0.225817	0.238599	-2.12432
17.3	124495	906832	DB	3	Rapamycin	MTORC1	0.1	0.000391	-2.79022	0.81037	0.184029	-0.218413
17.3	125525	906834	D-283MED	3	Rapamycin	MTORC1	0.1	0.000391	-1.34512	0.954839	0.093402	0.471816
17.3	126604	906836	DEL	3	Rapamycin	MTORC1	0.1	0.000391	-4.74909	0.557358	0.256761	-1.15403
17.3	127647	906838	DG-75	3	Rapamycin	MTORC1	0.1	0.000391	-1.45803	0.934232	0.045525	0.417883
17.3	128701	906841	DJM-1	3	Rapamycin	MTORC1	0.1	0.000391	-0.262032	0.979015	0.027175	0.989133
17.3	129718	906844	DU-4475	3	Rapamycin	MTORC1	0.1	0.000391	-2.98964	0.837349	0.268998	-0.313665
17.3	130257	906846	EB2	3	Rapamycin	MTORC1	0.1	0.000391	-1.11863	0.9652	0.116161	0.579992
17.3	130828	906847	EB-3	3	Rapamycin	MTORC1	0.1	0.000391	-3.8876	0.671505	0.220627	-0.742558
17.3	131998	906850	ECC4	3	Rapamycin	MTORC1	0.1	0.000391	-2.53727	0.795389	0.164251	-0.097597
17.3	133508	906854	EHEB	3	Rapamycin	MTORC1	0.1	0.000391	-3.09364	0.746213	0.155416	-0.363339
17.3	134863	906861	ETK-1	3	Rapamycin	MTORC1	0.1	0.000391	-8.3681	0.102114	0.229383	-2.8826
17.3	135414	906862	EVSA-T	3	Rapamycin	MTORC1	0.1	0.000391	-2.76136	0.855831	0.246554	-0.204628
17.3	137929	906869	GCIY	3	Rapamycin	MTORC1	0.1	0.000391	-3.58359	0.714999	0.172163	-0.597356
17.3	138395	906870	GDM-1	3	Rapamycin	MTORC1	0.1	0.000391	-3.13136	0.79318	0.216241	-0.381352
17.3	139489	906872	GI-ME-N	3	Rapamycin	MTORC1	0.1	0.000391	-0.63147	0.936188	0.223264	0.812677
17.3	140351	906875	GOTO	3	Rapamycin	MTORC1	0.1	0.000391	-1.21877	0.931281	0.095939	0.532162
17.3	143533	907044	HC-1	3	Rapamycin	MTORC1	0.1	0.000391	-2.98625	0.810255	0.199037	-0.312045
17.3	145909	907050	HD-MY-Z	3	Rapamycin	MTORC1	0.1	0.000391	-2.38966	0.86741	0.17104	-0.027094
17.3	146988	907053	HEL	3	Rapamycin	MTORC1	0.1	0.000391	-3.65925	0.737247	0.278711	-0.633491
17.3	147782	907056	HH	3	Rapamycin	MTORC1	0.1	0.000391	-4.77829	0.541311	0.218563	-1.16798
17.3	151099	907063	HT	3	Rapamycin	MTORC1	0.1	0.000391	-3.3791	0.76598	0.274122	-0.499682
17.3	156512	907170	IMR-5	3	Rapamycin	MTORC1	0.1	0.000391	-0.218356	0.992098	0.020891	1.00999
17.3	157887	907173	IST-MES1	3	Rapamycin	MTORC1	0.1	0.000391	0.084069	0.98339	0.082744	1.15444
17.3	158405	907175	JAR	3	Rapamycin	MTORC1	0.1	0.000391	-1.70922	0.924559	0.04355	0.297908
17.3	159016	907268	JiyoyeP-2003	3	Rapamycin	MTORC1	0.1	0.000391	-4.98385	0.515421	0.289744	-1.26616
17.3	159560	907269	JVM-2	3	Rapamycin	MTORC1	0.1	0.000391	-1.71138	0.89195	0.110264	0.296877
17.3	160103	907270	JVM-3	3	Rapamycin	MTORC1	0.1	0.000391	0.371735	0.987237	0.028081	1.29184
17.3	160674	907271	KALS-1	3	Rapamycin	MTORC1	0.1	0.000391	-5.57878	0.431104	0.265816	-1.55032
17.3	161196	907272	KARPAS-45	3	Rapamycin	MTORC1	0.1	0.000391	-2.29796	0.909746	0.192811	0.016705
17.3	161738	907273	KARPAS-299	3	Rapamycin	MTORC1	0.1	0.000391	-3.01379	0.830444	0.253453	-0.325196
17.3	162270	907274	KARPAS-422	3	Rapamycin	MTORC1	0.1	0.000391	-3.67035	0.716858	0.267033	-0.638793
17.3	162842	907275	KASUMI-1	3	Rapamycin	MTORC1	0.1	0.000391	-0.743188	0.965544	0.069961	0.759317
17.3	163532	907277	KE-37	3	Rapamycin	MTORC1	0.1	0.000391	-4.65593	0.574495	0.288585	-1.10954
17.3	164076	907278	KG-1	3	Rapamycin	MTORC1	0.1	0.000391	-1.66027	0.94252	0.103355	0.321286
17.3	164572	907279	KINGS-1	3	Rapamycin	MTORC1	0.1	0.000391	-4.17453	0.621434	0.243341	-0.879608
17.3	165152	907280	KMOE-2	3	Rapamycin	MTORC1	0.1	0.000391	-0.766643	0.977849	0.045603	0.748114
17.3	165695	907281	KMS-12-BM	3	Rapamycin	MTORC1	0.1	0.000391	-2.17598	0.921986	0.168832	0.074969
17.3	166103	907282	KNS-42	3	Rapamycin	MTORC1	0.1	0.000391	-3.23003	0.752645	0.283108	-0.428484
17.3	166446	907284	K052	3	Rapamycin	MTORC1	0.1	0.000391	-2.55038	0.892438	0.253107	-0.103859
17.3	168410	907290	H-EMC-SS	3	Rapamycin	MTORC1	0.1	0.000391	-1.87969	0.873136	0.099284	0.216487
17.3	170892	907300	KY821	3	Rapamycin	MTORC1	0.1	0.000391	-0.294374	0.988697	0.060255	0.973685
17.3	171434	907311	KU812	3	Rapamycin	MTORC1	0.1	0.000391	-5.78273	0.383486	0.264278	-1.64773
17.3	172511	907313	KS-1	3	Rapamycin	MTORC1	0.1	0.000391	-7.18658	0.221187	0.258714	-2.31826
17.3	173084	907314	KP-N-YN	3	Rapamycin	MTORC1	0.1	0.000391	-0.828889	0.95171	0.081174	0.718383
17.3	175778	907322	L-428	3	Rapamycin	MTORC1	0.1	0.000391	-2.77268	0.849466	0.207688	-0.210036
17.3	176329	907323	L-540	3	Rapamycin	MTORC1	0.1	0.000391	-2.57528	0.869699	0.229316	-0.115753
17.3	176900	907391	J-RT3-T3-5	3	Rapamycin	MTORC1	0.1	0.000391	-5.25164	0.470173	0.24115	-1.39407
17.3	177236	907783	LAMA-84	3	Rapamycin	MTORC1	0.1	0.000391	-2.57288	0.84751	0.204797	-0.114605
17.3	177808	907785	LC-1F	3	Rapamycin	MTORC1	0.1	0.000391	-3.77352	0.67783	0.197642	-0.688072
17.3	177975	907786	LC-2-ad	3	Rapamycin	MTORC1	0.1	0.000391	-7.40262	0.171836	0.287376	-2.42145
17.3	178284	907787	LC4-1	3	Rapamycin	MTORC1	0.1	0.000391	-3.88019	0.676512	0.253808	-0.739019
17.3	178855	907788	LNCaP-Clone-FGC	3	Rapamycin	MTORC1	0.1	0.000391	-2.00597	0.880496	0.185611	0.156171
17.3	179378	907789	LOUCY	3	Rapamycin	MTORC1	0.1	0.000391	-2.23172	0.919888	0.171723	0.048344
17.3	180467	907791	LP-1	3	Rapamycin	MTORC1	0.1	0.000391	-2.23063	0.916085	0.187532	0.048863
17.3	180853	907792	LS-123	3	Rapamycin	MTORC1	0.1	0.000391	-2.53549	0.813186	0.286159	-0.096745
17.3	181950	907795	LS-513	3	Rapamycin	MTORC1	0.1	0.000391	-0.117743	0.977618	0.054167	1.05805
17.3	183082	907799	MC116	3	Rapamycin	MTORC1	0.1	0.000391	-7.00966	0.152993	0.219779	-2.23376
17.3	183705	908119	MDA-MB-134-VI	3	Rapamycin	MTORC1	0.1	0.000391	-3.75546	0.695439	0.171523	-0.679442
17.3	186573	908126	MEG-01	3	Rapamycin	MTORC1	0.1	0.000391	-2.59997	0.857401	0.218987	-0.127542
17.3	190577	908135	MHH-NB-11	3	Rapamycin	MTORC1	0.1	0.000391	0.552839	0.985023	0.045489	1.37834
17.3	190793	908136	MHH-PREB-1	3	Rapamycin	MTORC1	0.1	0.000391	-3.97206	0.68092	0.230743	-0.782898
17.3	192336	908141	ML-2	3	Rapamycin	MTORC1	0.1	0.000391	-1.97086	0.923255	0.137979	0.17294
17.3	192903	908142	MLMA	3	Rapamycin	MTORC1	0.1	0.000391	-3.3773	0.754347	0.255053	-0.498823
17.3	193480	908143	MN-60	3	Rapamycin	MTORC1	0.1	0.000391	-2.8618	0.812892	0.162807	-0.252602
17.3	195887	908148	MONO-MAC-6	3	Rapamycin	MTORC1	0.1	0.000391	-2.35148	0.86297	0.176768	-0.008858
17.3	196418	908149	Mo-T	3	Rapamycin	MTORC1	0.1	0.000391	0.451141	0.987698	0.025482	1.32977
17.3	196998	908150	MPP-89	3	Rapamycin	MTORC1	0.1	0.000391	0.815453	0.978589	0.095006	1.50378
17.3	197568	908151	MRK-nu-1	3	Rapamycin	MTORC1	0.1	0.000391	-8.17697	0.083061	0.133865	-2.7913
17.3	198138	908152	MSTO-211H	3	Rapamycin	MTORC1	0.1	0.000391	-1.57621	0.944103	0.057172	0.36144
17.3	198693	908156	MV-4-11	3	Rapamycin	MTORC1	0.1	0.000391	-2.98498	0.836633	0.153716	-0.311439
17.3	199225	908158	NALM-6	3	Rapamycin	MTORC1	0.1	0.000391	-2.07276	0.927234	0.205485	0.124269
17.3	199798	908159	NAMALWA	3	Rapamycin	MTORC1	0.1	0.000391	-3.5713	0.749228	0.263063	-0.591483
17.3	200378	908440	NB69	3	Rapamycin	MTORC1	0.1	0.000391	-2.08443	0.91502	0.162198	0.118696
17.3	201817	908444	NCI-SNU-1	3	Rapamycin	MTORC1	0.1	0.000391	-1.73174	0.914689	0.179739	0.28715
17.3	202361	908445	NCI-SNU-5	3	Rapamycin	MTORC1	0.1	0.000391	-0.724706	0.964471	0.023383	0.768144
17.3	202913	908446	NCI-SNU-16	3	Rapamycin	MTORC1	0.1	0.000391	-1.4386	0.955248	0.089433	0.427163
17.3	203404	908447	NH-12	3	Rapamycin	MTORC1	0.1	0.000391	-0.236763	0.968529	0.028337	1.0012
17.3	203929	908448	NKM-1	3	Rapamycin	MTORC1	0.1	0.000391	-1.80519	0.910777	0.152917	0.252072
17.3	204803	908450	no-11	3	Rapamycin	MTORC1	0.1	0.000391	-4.6173	0.565358	0.29382	-1.09109
17.3	205142	908451	NOMO-1	3	Rapamycin	MTORC1	0.1	0.000391	-2.41712	0.846134	0.117064	-0.040207
17.3	206038	908454	NTERA-S-cl-D1	3	Rapamycin	MTORC1	0.1	0.000391	-7.00566	0.213414	0.296358	-2.23185
17.3	207029	908457	NCI-H747	3	Rapamycin	MTORC1	0.1	0.000391	-2.4264	0.835545	0.254061	-0.04464
17.3	207580	908458	NCI-H716	3	Rapamycin	MTORC1	0.1	0.000391	-1.11716	0.92341	0.209026	0.580697
17.3	210414	908464	NCI-H1522	3	Rapamycin	MTORC1	0.1	0.000391	-2.01165	0.923442	0.111227	0.153455
17.3	211104	908467	NCI-H1155	3	Rapamycin	MTORC1	0.1	0.000391	-1.51395	0.964159	0.100251	0.391174
17.3	211811	908469	NCI-H1436	3	Rapamycin	MTORC1	0.1	0.000391	-0.507359	0.959106	0.059794	0.871956
17.3	212682	908471	NCI-H1581	3	Rapamycin	MTORC1	0.1	0.000391	-2.12788	0.905198	0.171829	0.097942
17.3	213642	908473	NCI-H1666	3	Rapamycin	MTORC1	0.1	0.000391	-0.679751	0.958063	0.118101	0.789616
17.3	215834	908480	NCI-H2081	3	Rapamycin	MTORC1	0.1	0.000391	-0.73004	0.959017	0.047424	0.765597
17.3	216169	908481	NCI-H2196	3	Rapamycin	MTORC1	0.1	0.000391	-1.79171	0.908216	0.112592	0.258507
17.3	216844	908483	NCI-H524	3	Rapamycin	MTORC1	0.1	0.000391	-2.01366	0.918856	0.191009	0.152499
17.3	217423	909194	NCI-H748	3	Rapamycin	MTORC1	0.1	0.000391	-1.25664	0.914839	0.177881	0.514074
17.3	217587	909248	ONS-76	3	Rapamycin	MTORC1	0.1	0.000391	-0.931826	0.950598	0.081732	0.669217
17.3	218163	909249	OPM-2	3	Rapamycin	MTORC1	0.1	0.000391	-5.59878	0.409198	0.267079	-1.55988
17.3	219789	909252	P30-OHK	3	Rapamycin	MTORC1	0.1	0.000391	-0.815661	0.984024	0.172356	0.724701
17.3	220331	909253	P31-FUJ	3	Rapamycin	MTORC1	0.1	0.000391	-0.526138	0.995921	0.018912	0.862987
17.3	221256	909256	OCUB-M	3	Rapamycin	MTORC1	0.1	0.000391	-8.75518	0.039771	0.091771	-3.06748
17.3	222258	909260	PF-382	3	Rapamycin	MTORC1	0.1	0.000391	-3.41837	0.766801	0.275718	-0.51844
17.3	222800	909262	Raji	3	Rapamycin	MTORC1	0.1	0.000391	-2.98217	0.815056	0.247713	-0.310095
17.3	224332	909696	REH	3	Rapamycin	MTORC1	0.1	0.000391	-0.631233	0.97344	0.039215	0.81279
17.3	224902	909697	RF-48	3	Rapamycin	MTORC1	0.1	0.000391	-3.42542	0.736121	0.22974	-0.521806
17.3	226770	909701	RPMI-6666	3	Rapamycin	MTORC1	0.1	0.000391	-4.07453	0.643519	0.174752	-0.831844
17.3	227339	909702	RPMI-8402	3	Rapamycin	MTORC1	0.1	0.000391	-4.08797	0.667415	0.227334	-0.838264
17.3	227877	909703	RS4-11	3	Rapamycin	MTORC1	0.1	0.000391	-0.88432	0.971606	0.164344	0.691908
17.3	231444	909713	SH-4	3	Rapamycin	MTORC1	0.1	0.000391	-5.7375	0.415422	0.279968	-1.62613
17.3	232024	909715	SIG-M5	3	Rapamycin	MTORC1	0.1	0.000391	-4.02962	0.685457	0.292247	-0.810394
17.3	232696	909717	SJSA-1	3	Rapamycin	MTORC1	0.1	0.000391	-3.24403	0.75778	0.254236	-0.435168
17.3	234269	909720	SK-LMS-1	3	Rapamycin	MTORC1	0.1	0.000391	-6.01609	0.34914	0.280752	-1.7592
17.3	235306	909722	SKM-1	3	Rapamycin	MTORC1	0.1	0.000391	-0.368183	0.966732	0.086589	0.938431
17.3	235541	909723	SK-MEL-1	3	Rapamycin	MTORC1	0.1	0.000391	-0.895382	0.977403	0.127995	0.686624
17.3	238278	909730	SK-NEP-1	3	Rapamycin	MTORC1	0.1	0.000391	-4.64143	0.570667	0.28124	-1.10261
17.3	238612	909731	SK-PN-DW	3	Rapamycin	MTORC1	0.1	0.000391	-4.37947	0.607862	0.231664	-0.977492
17.3	241951	909740	SNU-C2B	3	Rapamycin	MTORC1	0.1	0.000391	0.249468	0.967249	0.198854	1.23344
17.3	242508	909742	SU-DHL-1	3	Rapamycin	MTORC1	0.1	0.000391	-1.57728	0.989685	0.14545	0.360926
17.3	242675	909743	SUP-T1	3	Rapamycin	MTORC1	0.1	0.000391	-0.009179	0.988904	0.075822	1.1099
17.3	247725	909754	SW684	3	Rapamycin	MTORC1	0.1	0.000391	-0.075483	0.947407	0.126859	1.07824
17.3	248784	909756	SW872	3	Rapamycin	MTORC1	0.1	0.000391	-7.29091	0.165236	0.296619	-2.36809
17.3	249848	909758	SW962	3	Rapamycin	MTORC1	0.1	0.000391	-2.55389	0.821166	0.270518	-0.105534
17.3	251276	909762	TALL-1	3	Rapamycin	MTORC1	0.1	0.000391	-0.933163	0.965165	0.15646	0.668578
17.3	251442	909769	TGBC1TKB	3	Rapamycin	MTORC1	0.1	0.000391	-8.79661	0.058238	0.21642	-3.08726
17.3	252508	909771	THP-1	3	Rapamycin	MTORC1	0.1	0.000391	-0.32072	0.985803	0.079101	0.961101
17.3	252844	909773	TUR	3	Rapamycin	MTORC1	0.1	0.000391	-1.2649	0.956826	0.214035	0.51013
17.3	254406	909777	U-698-M	3	Rapamycin	MTORC1	0.1	0.000391	-0.836452	0.962921	0.128391	0.714771
17.3	257328	909785	WSU-NHL	3	Rapamycin	MTORC1	0.1	0.000391	-1.12985	0.968775	0.169985	0.574633
17.3	259792	909975	KURAMOCHI	3	Rapamycin	MTORC1	0.1	0.000391	-3.16874	0.763748	0.253068	-0.399206
17.3	260370	909976	KM-H2	3	Rapamycin	MTORC1	0.1	0.000391	-2.59904	0.87649	0.245433	-0.127098
17.3	262366	910401	Ramos-2G6-4C10	3	Rapamycin	MTORC1	0.1	0.000391	-6.23252	0.306378	0.284984	-1.86257
17.3	262936	910544	RPMI-8866	3	Rapamycin	MTORC1	0.1	0.000391	0.01173	0.988328	0.026519	1.11989
17.3	263416	910545	QIMR-WIL	3	Rapamycin	MTORC1	0.1	0.000391	-5.3755	0.451558	0.249498	-1.45323
17.3	265347	910554	CW-2	3	Rapamycin	MTORC1	0.1	0.000391	-0.564121	0.962696	0.121181	0.844845
17.3	265922	910566	CMK	3	Rapamycin	MTORC1	0.1	0.000391	-3.04215	0.823676	0.176897	-0.338744
17.3	266256	910567	CHP-126	3	Rapamycin	MTORC1	0.1	0.000391	-0.426695	0.972019	0.115188	0.910484
17.3	266573	910568	CGTH-W-1	3	Rapamycin	MTORC1	0.1	0.000391	-1.60113	0.928663	0.168256	0.349536
17.3	267054	910569	COLO-320-HSR	3	Rapamycin	MTORC1	0.1	0.000391	-2.15102	0.914102	0.16878	0.086889
17.3	267627	910687	ATN-1	3	Rapamycin	MTORC1	0.1	0.000391	-2.47385	0.870896	0.21964	-0.067305
17.3	268169	910688	CESS	3	Rapamycin	MTORC1	0.1	0.000391	-4.51992	0.59434	0.214869	-1.04458
17.3	269213	910691	COLO-684	3	Rapamycin	MTORC1	0.1	0.000391	-3.34489	0.745838	0.158088	-0.483342
17.3	269790	910692	COLO-668	3	Rapamycin	MTORC1	0.1	0.000391	-2.31659	0.873817	0.225423	0.007808
17.3	270860	910695	TGBC24TKB	3	Rapamycin	MTORC1	0.1	0.000391	-5.42632	0.442436	0.218318	-1.4775
17.3	272184	910700	C2BBe1	3	Rapamycin	MTORC1	0.1	0.000391	-3.01148	0.783497	0.201231	-0.324093
17.3	273488	910703	CA46	3	Rapamycin	MTORC1	0.1	0.000391	-0.45299	0.967333	0.187094	0.897925
17.3	275735	910710	BV-173	3	Rapamycin	MTORC1	0.1	0.000391	-3.10602	0.808898	0.212654	-0.36925
17.3	276837	910780	TGW	3	Rapamycin	MTORC1	0.1	0.000391	-1.10406	0.972549	0.066436	0.586955
17.3	280782	910861	RL	3	Rapamycin	MTORC1	0.1	0.000391	0.104291	0.989875	0.02666	1.1641
17.3	282835	910905	SNU-C1	3	Rapamycin	MTORC1	0.1	0.000391	-4.74387	0.543714	0.149923	-1.15154
17.3	283412	910906	ST486	3	Rapamycin	MTORC1	0.1	0.000391	-2.46706	0.881633	0.206425	-0.064064
17.3	284661	910910	UACC-812	3	Rapamycin	MTORC1	0.1	0.000391	-2.08772	0.899675	0.151844	0.117122
17.3	285005	910911	SCC-15	3	Rapamycin	MTORC1	0.1	0.000391	0.98942	0.979209	0.03828	1.58687
17.3	286503	910918	BC-3	3	Rapamycin	MTORC1	0.1	0.000391	-3.18937	0.795912	0.202266	-0.40906
17.3	286670	910919	BC-1	3	Rapamycin	MTORC1	0.1	0.000391	-3.61073	0.741773	0.131587	-0.610318
17.3	287240	910920	A704	3	Rapamycin	MTORC1	0.1	0.000391	-1.85089	0.916232	0.211487	0.230242
17.3	290567	910930	SCC-3	3	Rapamycin	MTORC1	0.1	0.000391	-2.20432	0.95735	0.230328	0.061429
17.3	291241	910932	GAK	3	Rapamycin	MTORC1	0.1	0.000391	-2.2533	0.887902	0.207519	0.038039
17.3	291810	910933	AM-38	3	Rapamycin	MTORC1	0.1	0.000391	-1.54439	0.928354	0.102172	0.376635
17.3	292353	910934	A4-Fuk	3	Rapamycin	MTORC1	0.1	0.000391	-4.60838	0.572622	0.212988	-1.08683
17.3	292925	910935	A3-KAW	3	Rapamycin	MTORC1	0.1	0.000391	-5.95217	0.347446	0.242615	-1.72866
17.3	293986	910937	COR-L279	3	Rapamycin	MTORC1	0.1	0.000391	-3.44171	0.761002	0.237232	-0.529585
17.3	294826	910942	NEC8	3	Rapamycin	MTORC1	0.1	0.000391	-0.542907	0.987093	0.070307	0.854978
17.3	295351	910943	CAS-1	3	Rapamycin	MTORC1	0.1	0.000391	-0.283669	0.948401	0.147278	0.978798
17.3	295896	910944	ALL-PO	3	Rapamycin	MTORC1	0.1	0.000391	-1.74434	0.910243	0.156707	0.281131
17.3	296740	910947	OCI-AML2	3	Rapamycin	MTORC1	0.1	0.000391	-1.56969	0.981242	0.051232	0.364551
17.3	297307	910948	MFM-223	3	Rapamycin	MTORC1	0.1	0.000391	0.397441	0.988831	0.023627	1.30412
17.3	299326	917486	LS-1034	3	Rapamycin	MTORC1	0.1	0.000391	-2.16439	0.872262	0.230308	0.080504
17.3	301894	924106	CAL-148	3	Rapamycin	MTORC1	0.1	0.000391	-1.52654	0.944392	0.129271	0.385164
17.3	303357	924110	HDLM-2	3	Rapamycin	MTORC1	0.1	0.000391	-2.16393	0.890427	0.186995	0.080723
17.3	305399	924187	KLE	3	Rapamycin	MTORC1	0.1	0.000391	-2.72212	0.776008	0.26282	-0.185889
17.3	305928	924188	KNS-81-FD	3	Rapamycin	MTORC1	0.1	0.000391	-2.42012	0.822026	0.236537	-0.04164
17.3	306261	924189	KP-N-RT-BM-1	3	Rapamycin	MTORC1	0.1	0.000391	-1.49724	0.897881	0.181613	0.399154
17.3	306287	924238	K5	3	Rapamycin	MTORC1	0.1	0.000391	-3.33214	0.76663	0.269259	-0.477251
17.3	306852	924239	L-363	3	Rapamycin	MTORC1	0.1	0.000391	-3.39863	0.771388	0.242157	-0.50901
17.3	307993	924242	NCI-H719	3	Rapamycin	MTORC1	0.1	0.000391	-1.30807	0.938084	0.122589	0.489512
17.3	308076	924244	NCI-H1975	3	Rapamycin	MTORC1	0.1	0.000391	-2.96083	0.789489	0.22907	-0.299901
17.3	308657	924247	SW954	3	Rapamycin	MTORC1	0.1	0.000391	-1.80662	0.913005	0.253895	0.251384
17.3	308977	924248	TE-441-T	3	Rapamycin	MTORC1	0.1	0.000391	-1.22775	0.953117	0.134517	0.527875
17.3	309857	925339	MMAC-SF	3	Rapamycin	MTORC1	0.1	0.000391	-1.91903	0.899608	0.209327	0.197698
17.3	311215	925342	NBsusSR	3	Rapamycin	MTORC1	0.1	0.000391	-2.65577	0.859093	0.169406	-0.154193
17.3	312080	925345	NOS-1	3	Rapamycin	MTORC1	0.1	0.000391	-8.12484	0.130727	0.240585	-2.7664
17.3	314220	930082	RL95-2	3	Rapamycin	MTORC1	0.1	0.000391	-7.64183	0.142437	0.252484	-2.5357
17.3	317022	946353	TE-9	3	Rapamycin	MTORC1	0.1	0.000391	-0.101304	0.977837	0.089431	1.0659
17.3	317921	946355	TE-6	3	Rapamycin	MTORC1	0.1	0.000391	-5.79031	0.395158	0.24684	-1.65136
17.3	318465	946356	TE-12	3	Rapamycin	MTORC1	0.1	0.000391	-3.15995	0.759196	0.297218	-0.395008
17.3	318850	946357	TC-YIK	3	Rapamycin	MTORC1	0.1	0.000391	-1.05784	0.972993	0.100536	0.60903
17.3	319264	946358	YT	3	Rapamycin	MTORC1	0.1	0.000391	-0.33182	0.990164	0.030124	0.9558
17.3	319795	946359	BT-474	3	Rapamycin	MTORC1	0.1	0.000391	-1.49855	0.917764	0.121937	0.398532
17.3	321325	946363	KP-N-YS	3	Rapamycin	MTORC1	0.1	0.000391	0.558945	0.982703	0.04052	1.38126
17.3	321490	946367	D-247MG	3	Rapamycin	MTORC1	0.1	0.000391	1.07042	0.979058	0.031667	1.62556
17.3	321802	946368	D-263MG	3	Rapamycin	MTORC1	0.1	0.000391	-0.011298	0.967321	0.126309	1.10889
17.3	322380	946369	D-336MG	3	Rapamycin	MTORC1	0.1	0.000391	0.663421	0.976761	0.098059	1.43116
17.3	323494	946373	D-502MG	3	Rapamycin	MTORC1	0.1	0.000391	0.344958	0.955105	0.067667	1.27905
17.3	324558	949088	CTB-1	3	Rapamycin	MTORC1	0.1	0.000391	-2.21764	0.83903	0.144404	0.055069
17.3	326417	949153	HAL-01	3	Rapamycin	MTORC1	0.1	0.000391	-2.53299	0.875455	0.167546	-0.095552
17.3	326988	949154	OMC-1	3	Rapamycin	MTORC1	0.1	0.000391	-1.54867	0.924579	0.22157	0.374592
17.3	327317	949155	ES8	3	Rapamycin	MTORC1	0.1	0.000391	-2.41615	0.878115	0.149636	-0.039748
17.3	327888	949156	ES4	3	Rapamycin	MTORC1	0.1	0.000391	-7.85408	0.144498	0.214685	-2.63708
17.3	329006	949158	ES1	3	Rapamycin	MTORC1	0.1	0.000391	-1.77075	0.919547	0.249029	0.26852
17.3	330078	949161	EW-3	3	Rapamycin	MTORC1	0.1	0.000391	-1.37628	0.92233	0.139239	0.456932
17.3	330649	949162	EW-12	3	Rapamycin	MTORC1	0.1	0.000391	-3.16683	0.715357	0.143945	-0.398295
17.3	330690	949163	EW-1	3	Rapamycin	MTORC1	0.1	0.000391	-5.97809	0.35271	0.226143	-1.74105
17.3	331241	949164	EW-18	3	Rapamycin	MTORC1	0.1	0.000391	-1.49821	0.9247	0.187202	0.398691
17.3	332292	949166	EW-13	3	Rapamycin	MTORC1	0.1	0.000391	-0.463234	0.963824	0.078325	0.893032
17.3	332773	949167	EW-22	3	Rapamycin	MTORC1	0.1	0.000391	-1.16655	0.954763	0.148718	0.557105
17.3	333202	949168	EW-24	3	Rapamycin	MTORC1	0.1	0.000391	0.005875	0.991345	0.015117	1.11709
17.3	333775	949170	LAN-6	3	Rapamycin	MTORC1	0.1	0.000391	-0.347639	0.959952	0.054972	0.948244
17.3	334118	949171	NB10	3	Rapamycin	MTORC1	0.1	0.000391	-0.814539	0.965954	0.066342	0.725237
17.3	335202	949173	NB6	3	Rapamycin	MTORC1	0.1	0.000391	-0.366851	0.956161	0.096701	0.939068
17.3	335518	949174	NB7	3	Rapamycin	MTORC1	0.1	0.000391	-1.17425	0.94378	0.115009	0.553429
17.3	336069	949175	NB17	3	Rapamycin	MTORC1	0.1	0.000391	-1.50573	0.91387	0.145197	0.395103
17.3	336351	949176	NB5	3	Rapamycin	MTORC1	0.1	0.000391	-1.75192	0.916276	0.160916	0.277515
17.3	336694	949177	NB13	3	Rapamycin	MTORC1	0.1	0.000391	-5.32249	0.458454	0.220048	-1.42791
17.3	337232	949178	NB14	3	Rapamycin	MTORC1	0.1	0.000391	-1.77062	0.926469	0.168498	0.268579
17.3	337795	949179	NB1	3	Rapamycin	MTORC1	0.1	0.000391	-3.07529	0.780778	0.218156	-0.354573
17.3	338259	971773	RH-1	3	Rapamycin	MTORC1	0.1	0.000391	-0.3237	0.991422	0.041932	0.959678
17.3	338993	971777	MZ2-MEL	3	Rapamycin	MTORC1	0.1	0.000391	-2.6386	0.820008	0.260002	-0.145995
17.3	343052	1240128	ES-2	3	Rapamycin	MTORC1	0.1	0.000391	-1.03265	0.972075	0.063607	0.621063
17.3	356820	1240166	KYM-1	3	Rapamycin	MTORC1	0.1	0.000391	-6.9298	0.202147	0.297748	-2.19561
17.3	359962	1240173	MDST8	3	Rapamycin	MTORC1	0.1	0.000391	-1.7684	0.918058	0.108256	0.269639
17.3	361687	1240181	NB(TU)1-10	3	Rapamycin	MTORC1	0.1	0.000391	-0.986373	0.975016	0.073051	0.643163
17.3	362235	1240182	NCI-H1836	3	Rapamycin	MTORC1	0.1	0.000391	-1.2142	0.935362	0.080632	0.534344
17.3	362572	1240183	NCI-H1869	3	Rapamycin	MTORC1	0.1	0.000391	-2.16757	0.869418	0.141138	0.078986
17.3	365099	1240189	NCI-H211	3	Rapamycin	MTORC1	0.1	0.000391	-3.53407	0.737663	0.256927	-0.5737
17.3	366999	1240193	NCI-H847	3	Rapamycin	MTORC1	0.1	0.000391	-1.68301	0.958712	0.059713	0.310426
17.3	376832	1240221	TC-71	3	Rapamycin	MTORC1	0.1	0.000391	-0.294626	0.992071	0.025424	0.973565
17.3	379291	1247871	SUP-B15	3	Rapamycin	MTORC1	0.1	0.000391	-5.83681	0.377487	0.286875	-1.67356
17.3	380551	1290455	OCI-AML3	3	Rapamycin	MTORC1	0.1	0.000391	-0.172432	0.991312	0.022169	1.03193
17.3	383848	1290769	CL-11	3	Rapamycin	MTORC1	0.1	0.000391	0.309318	0.979205	0.03687	1.26203
17.3	392438	1295740	ALL-SIL	3	Rapamycin	MTORC1	0.1	0.000391	-2.67432	0.865035	0.189477	-0.163056
17.3	392978	1295741	AMO-1	3	Rapamycin	MTORC1	0.1	0.000391	-2.29586	0.903511	0.158912	0.017711
17.3	393737	1297439	COR-L95	3	Rapamycin	MTORC1	0.1	0.000391	-0.065685	0.969485	0.053463	1.08292
17.3	394373	1297446	DND-41	3	Rapamycin	MTORC1	0.1	0.000391	-2.57899	0.870796	0.203337	-0.117526
17.3	394951	1297447	EJM	3	Rapamycin	MTORC1	0.1	0.000391	-1.69797	0.951112	0.145729	0.303283
17.3	407487	1298352	NCI-H2135	3	Rapamycin	MTORC1	0.1	0.000391	-0.273775	0.980476	0.029617	0.983524
17.3	420209	1299075	VCaP	3	Rapamycin	MTORC1	0.1	0.000391	-1.10637	0.948238	0.075935	0.585851
17.3	422291	1303896	GA-10	3	Rapamycin	MTORC1	0.1	0.000391	-8.75517	0.035122	0.05631	-3.06747
17.3	422725	1303897	GRANTA-519	3	Rapamycin	MTORC1	0.1	0.000391	-2.01328	0.91778	0.15279	0.152678
17.3	423265	1303900	HCC1500	3	Rapamycin	MTORC1	0.1	0.000391	-1.23474	0.942034	0.194088	0.524533
17.3	423760	1303901	HCC-33	3	Rapamycin	MTORC1	0.1	0.000391	-0.355673	0.975191	0.038821	0.944407
17.3	425250	1322218	Hs-445	3	Rapamycin	MTORC1	0.1	0.000391	-1.40555	0.949886	0.1001	0.442952
17.3	425740	1322224	HSC-39	3	Rapamycin	MTORC1	0.1	0.000391	-0.14035	0.991309	0.021987	1.04725
17.3	426273	1323913	NB4	3	Rapamycin	MTORC1	0.1	0.000391	-0.603667	0.989517	0.036038	0.825957
17.3	426786	1327766	JJN-3	3	Rapamycin	MTORC1	0.1	0.000391	-3.34661	0.786329	0.292449	-0.484167
17.3	427337	1327768	JM1	3	Rapamycin	MTORC1	0.1	0.000391	-2.171	0.914514	0.19576	0.077347
17.3	427673	1327769	JSC-1	3	Rapamycin	MTORC1	0.1	0.000391	-3.53107	0.73611	0.194008	-0.572269
17.3	429076	1327774	KARPAS-231	3	Rapamycin	MTORC1	0.1	0.000391	-6.29785	0.286224	0.299352	-1.89377
17.3	429558	1327775	KARPAS-620	3	Rapamycin	MTORC1	0.1	0.000391	-7.30423	0.153931	0.130919	-2.37445
17.3	430113	1327776	Kasumi-3	3	Rapamycin	MTORC1	0.1	0.000391	-1.65942	0.889772	0.13945	0.321692
17.3	430130	1330931	KCL-22	3	Rapamycin	MTORC1	0.1	0.000391	-3.35935	0.781333	0.231018	-0.490248
17.3	430673	1330933	KOPN-8	3	Rapamycin	MTORC1	0.1	0.000391	-5.39182	0.446056	0.295363	-1.46102
17.3	431198	1330935	L-1236	3	Rapamycin	MTORC1	0.1	0.000391	-3.33005	0.783642	0.297669	-0.476253
17.3	432096	1330942	ME-1	3	Rapamycin	MTORC1	0.1	0.000391	-1.28284	0.935616	0.129787	0.501559
17.3	432668	1330943	MEC-1	3	Rapamycin	MTORC1	0.1	0.000391	-5.30066	0.464746	0.226886	-1.41749
17.3	433012	1330947	MOLM-13	3	Rapamycin	MTORC1	0.1	0.000391	-3.37644	0.76391	0.185201	-0.498411
17.3	433720	1330950	MOLP-8	3	Rapamycin	MTORC1	0.1	0.000391	-6.85393	0.228999	0.206305	-2.15937
17.3	434263	1330960	MY-M12	3	Rapamycin	MTORC1	0.1	0.000391	-7.25872	0.200853	0.208036	-2.35272
17.3	434822	1330965	NCI-H1385	3	Rapamycin	MTORC1	0.1	0.000391	-2.3387	0.865114	0.153283	-0.002751
17.3	435032	1330972	NCI-H1876	3	Rapamycin	MTORC1	0.1	0.000391	-1.4118	0.93652	0.064117	0.439965
17.3	435923	1330974	NCI-H220	3	Rapamycin	MTORC1	0.1	0.000391	-2.40977	0.853446	0.181457	-0.036701
17.3	436170	1330981	NK-92MI	3	Rapamycin	MTORC1	0.1	0.000391	-2.42952	0.876473	0.182915	-0.046131
17.3	436271	1330982	NU-DUL-1	3	Rapamycin	MTORC1	0.1	0.000391	-3.38757	0.783281	0.245596	-0.503728
17.3	436602	1330983	OCI-AML5	3	Rapamycin	MTORC1	0.1	0.000391	-1.71929	0.935237	0.151193	0.293097
17.3	437104	1330984	OCI-LY-19	3	Rapamycin	MTORC1	0.1	0.000391	-2.53848	0.866919	0.179427	-0.098172
17.3	437447	1330985	OCI-M1	3	Rapamycin	MTORC1	0.1	0.000391	-1.83324	0.96404	0.096832	0.238672
17.3	437989	1330986	P116	3	Rapamycin	MTORC1	0.1	0.000391	1.32328	0.922736	0.113344	1.74633
17.3	438006	1330987	P32-ISH	3	Rapamycin	MTORC1	0.1	0.000391	-2.78125	0.882569	0.286842	-0.21413
17.3	438547	1330988	P3HR-1	3	Rapamycin	MTORC1	0.1	0.000391	-6.83735	0.219856	0.224825	-2.15146
17.3	438714	1330991	PL-21	3	Rapamycin	MTORC1	0.1	0.000391	-3.53304	0.718249	0.137037	-0.573208
17.3	440233	1331025	ROS-50	3	Rapamycin	MTORC1	0.1	0.000391	-2.51811	0.820712	0.167126	-0.088446
17.3	440881	1331032	SLVL	3	Rapamycin	MTORC1	0.1	0.000391	-4.1053	0.647591	0.198719	-0.84654
17.3	441916	1331034	SU-DHL-16	3	Rapamycin	MTORC1	0.1	0.000391	-5.92485	0.347565	0.27153	-1.71562
17.3	442251	1331035	SU-DHL-4	3	Rapamycin	MTORC1	0.1	0.000391	-7.29845	0.113968	0.297269	-2.37169
17.3	443084	1331037	SU-DHL-6	3	Rapamycin	MTORC1	0.1	0.000391	-6.98502	0.169295	0.208979	-2.22199
17.3	444168	1331039	SUP-HD1	3	Rapamycin	MTORC1	0.1	0.000391	-3.16344	0.789862	0.265087	-0.396675
17.3	444711	1331040	SUP-M2	3	Rapamycin	MTORC1	0.1	0.000391	-2.08091	0.948728	0.101812	0.120375
17.3	445254	1331043	Tera-1	3	Rapamycin	MTORC1	0.1	0.000391	-1.7559	0.903498	0.135985	0.275614
17.3	445338	1331044	TF-1	3	Rapamycin	MTORC1	0.1	0.000391	-1.51951	0.93356	0.128774	0.388518
17.3	446031	1331046	Toledo	3	Rapamycin	MTORC1	0.1	0.000391	-3.84096	0.678453	0.233389	-0.720283
17.3	446197	1331048	VAL	3	Rapamycin	MTORC1	0.1	0.000391	-1.79029	0.91527	0.171269	0.259184
17.3	447307	1331050	WSU-DLCL2	3	Rapamycin	MTORC1	0.1	0.000391	-0.768791	0.985394	0.012262	0.747088
17.3	448122	1333014	MKL-1-subclone-2	3	Rapamycin	MTORC1	0.1	0.000391	-0.395201	0.966624	0.09238	0.925527
17.3	448289	1333015	MKL-2	3	Rapamycin	MTORC1	0.1	0.000391	-1.50954	0.891844	0.133723	0.393284
17.3	4	683665	MC-CAR	6	PHA-665752	MET	2	0.007812	2.68782	0.986672	0.034515	-0.095952
17.3	1485	684055	ES3	6	PHA-665752	MET	2	0.007812	3.13123	0.981512	0.056723	0.386271
17.3	1794	684057	ES5	6	PHA-665752	MET	2	0.007812	2.64902	0.963605	0.041338	-0.138139
17.3	2180	684059	ES7	6	PHA-665752	MET	2	0.007812	2.48386	0.969737	0.040087	-0.317755
17.3	2757	684062	EW-11	6	PHA-665752	MET	2	0.007812	1.94451	0.922923	0.182545	-0.904312
17.3	3336	684072	SK-ES-1	6	PHA-665752	MET	2	0.007812	3.31039	0.983624	0.025205	0.581109
17.3	3881	684681	NCI-H1395	6	PHA-665752	MET	2	0.007812	1.76196	0.910219	0.135896	-1.10284
17.3	4340	687448	COLO-829	6	PHA-665752	MET	2	0.007812	3.286	0.957964	0.145295	0.554594
17.3	8859	687562	8-MG-BA	6	PHA-665752	MET	2	0.007812	3.02901	0.987926	0.027458	0.275111
17.3	9877	687568	GB-1	6	PHA-665752	MET	2	0.007812	2.56067	0.958353	0.110279	-0.234229
17.3	11458	687590	U-87-MG	6	PHA-665752	MET	2	0.007812	2.26573	0.948391	0.112781	-0.554981
17.3	12560	687600	NCI-H720	6	PHA-665752	MET	2	0.007812	1.45564	0.944453	0.104963	-1.43598
17.3	15494	687799	NCI-H1648	6	PHA-665752	MET	2	0.007812	3.16257	0.98141	0.087403	0.420362
17.3	16793	687804	NCI-H1770	6	PHA-665752	MET	2	0.007812	0.777634	0.905678	0.157907	-2.17332
17.3	17136	687807	NCI-H1838	6	PHA-665752	MET	2	0.007812	3.97937	0.984673	0.028685	1.30865
17.3	18138	687814	NCI-H2126	6	PHA-665752	MET	2	0.007812	3.80443	0.97893	0.069081	1.1184
17.3	21561	687983	DMS-114	6	PHA-665752	MET	2	0.007812	3.58949	0.982617	0.036692	0.884646
17.3	22139	687984	DMS-153	6	PHA-665752	MET	2	0.007812	3.86727	0.970503	0.102286	1.18673
17.3	23289	687997	NCI-H1092	6	PHA-665752	MET	2	0.007812	3.44266	0.988469	0.029043	0.724965
17.3	23914	688001	NCI-H1417	6	PHA-665752	MET	2	0.007812	3.66985	0.982023	0.033956	0.972031
17.3	24454	688006	NCI-H1694	6	PHA-665752	MET	2	0.007812	3.43843	0.98893	0.023259	0.720363
17.3	24943	688007	NCI-H187	6	PHA-665752	MET	2	0.007812	3.38092	0.983091	0.033566	0.657822
17.3	25278	688010	NCI-H1963	6	PHA-665752	MET	2	0.007812	2.94805	0.991654	0.020812	0.187065
17.3	25926	688013	NCI-H209	6	PHA-665752	MET	2	0.007812	3.51811	0.986071	0.027419	0.807017
17.3	26467	688014	NCI-H2141	6	PHA-665752	MET	2	0.007812	3.24403	0.98804	0.015403	0.508944
17.3	27019	688015	NCI-H2171	6	PHA-665752	MET	2	0.007812	1.29446	0.94534	0.179683	-1.61126
17.3	27538	688021	NCI-H345	6	PHA-665752	MET	2	0.007812	3.88719	0.989963	0.025255	1.2084
17.3	27950	688023	NCI-H446	6	PHA-665752	MET	2	0.007812	3.51107	0.98568	0.028328	0.799355
17.3	28501	688025	NCI-H526	6	PHA-665752	MET	2	0.007812	2.83629	0.983712	0.021305	0.065513
17.3	29072	688026	NCI-H64	6	PHA-665752	MET	2	0.007812	2.16403	0.995769	0.045459	-0.665577
17.3	29496	688027	NCI-H69	6	PHA-665752	MET	2	0.007812	3.51568	0.983783	0.028098	0.804373
17.3	30074	688031	NCI-H82	6	PHA-665752	MET	2	0.007812	3.12284	0.988202	0.03177	0.377144
17.3	31045	688086	SK-N-DZ	6	PHA-665752	MET	2	0.007812	2.58288	0.976008	0.021833	-0.21007
17.3	31565	688087	SK-N-FI	6	PHA-665752	MET	2	0.007812	3.34271	0.988197	0.063548	0.616266
17.3	32088	688121	VA-ES-BJ	6	PHA-665752	MET	2	0.007812	1.86689	0.944558	0.101032	-0.988732
17.3	33049	713878	LU-139	6	PHA-665752	MET	2	0.007812	3.82119	0.979804	0.040725	1.13663
17.3	34069	713885	SBC-1	6	PHA-665752	MET	2	0.007812	3.27694	0.989007	0.023885	0.544732
17.3	38016	724831	NCI-H1299	6	PHA-665752	MET	2	0.007812	3.85706	0.982777	0.031276	1.17563
17.3	40672	724859	Calu-6	6	PHA-665752	MET	2	0.007812	3.66597	0.98398	0.076495	0.967811
17.3	41212	724863	LU-65	6	PHA-665752	MET	2	0.007812	4.03535	0.98657	0.023609	1.36953
17.3	41790	724866	NCI-H1355	6	PHA-665752	MET	2	0.007812	3.78531	0.970898	0.106203	1.0976
17.3	43874	724872	SHP-77	6	PHA-665752	MET	2	0.007812	3.10769	0.991555	0.020581	0.360673
17.3	46256	735784	TE-5	6	PHA-665752	MET	2	0.007812	3.68099	0.983845	0.040148	0.984145
17.3	47844	749711	HCC1187	6	PHA-665752	MET	2	0.007812	2.15126	0.968509	0.097523	-0.679465
17.3	48881	749713	HCC1599	6	PHA-665752	MET	2	0.007812	3.54315	0.982514	0.043636	0.834241
17.3	49648	749715	HCC2157	6	PHA-665752	MET	2	0.007812	3.54141	0.98713	0.025675	0.832352
17.3	50198	749716	HCC2218	6	PHA-665752	MET	2	0.007812	4.06244	0.983777	0.028684	1.39899
17.3	51077	753531	BB30-HNC	6	PHA-665752	MET	2	0.007812	2.72417	0.979896	0.026189	-0.056414
17.3	51395	753532	BB49-HNC	6	PHA-665752	MET	2	0.007812	2.85754	0.950376	0.149221	0.088623
17.3	51934	753533	BB65-RCC	6	PHA-665752	MET	2	0.007812	3.21905	0.976586	0.068656	0.481776
17.3	52770	753536	BOKU	6	PHA-665752	MET	2	0.007812	3.69911	0.981623	0.100918	1.00385
17.3	55184	753546	CP66-MEL	6	PHA-665752	MET	2	0.007812	3.78637	0.98586	0.045349	1.09875
17.3	55562	753547	CPC-N	6	PHA-665752	MET	2	0.007812	2.7711	0.971686	0.127474	-0.005374
17.3	56132	753548	CTV-1	6	PHA-665752	MET	2	0.007812	1.69421	0.976483	0.010572	-1.17652
17.3	56991	753551	DMS-79	6	PHA-665752	MET	2	0.007812	3.70576	0.983386	0.091773	1.01109
17.3	57370	753552	DSH1	6	PHA-665752	MET	2	0.007812	3.20772	0.988874	0.025105	0.469457
17.3	58565	753555	EC-GI-10	6	PHA-665752	MET	2	0.007812	3.39133	0.98876	0.024555	0.669137
17.3	59601	753558	HA7-RCC	6	PHA-665752	MET	2	0.007812	3.39924	0.982718	0.071991	0.677736
17.3	59975	753559	HCE-4	6	PHA-665752	MET	2	0.007812	1.91614	0.973826	0.055431	-0.935162
17.3	61238	753563	IM-9	6	PHA-665752	MET	2	0.007812	2.91861	0.991868	0.024184	0.155045
17.3	61725	753564	IST-SL1	6	PHA-665752	MET	2	0.007812	2.68672	0.974855	0.077249	-0.097139
17.3	62061	753565	IST-SL2	6	PHA-665752	MET	2	0.007812	2.10336	0.961746	0.046045	-0.731564
17.3	66024	753577	LB1047-RCC	6	PHA-665752	MET	2	0.007812	1.72108	0.929526	0.130532	-1.1473
17.3	66361	753578	LB2241-RCC	6	PHA-665752	MET	2	0.007812	-1.82235	0.538749	0.084444	-5.00087
17.3	66681	753579	LB2518-MEL	6	PHA-665752	MET	2	0.007812	2.64184	0.971226	0.062386	-0.145946
17.3	67022	753581	LB373-MEL-D	6	PHA-665752	MET	2	0.007812	3.4357	0.989596	0.080918	0.717389
17.3	67363	753582	LB647-SCLC	6	PHA-665752	MET	2	0.007812	3.6223	0.984633	0.041655	0.920324
17.3	67645	753583	LB771-HNC	6	PHA-665752	MET	2	0.007812	3.86756	0.98184	0.068262	1.18705
17.3	68193	753584	LB831-BLC	6	PHA-665752	MET	2	0.007812	3.24391	0.98542	0.113933	0.508814
17.3	68768	753585	LB996-RCC	6	PHA-665752	MET	2	0.007812	3.56702	0.981585	0.070866	0.860205
17.3	69818	753588	LU-134-A	6	PHA-665752	MET	2	0.007812	2.55372	0.968294	0.04311	-0.241781
17.3	70154	753589	LU-165	6	PHA-665752	MET	2	0.007812	3.5467	0.983669	0.06318	0.838103
17.3	70726	753592	LXF-289	6	PHA-665752	MET	2	0.007812	1.86868	0.95418	0.077403	-0.986778
17.3	71276	753594	MS-1	6	PHA-665752	MET	2	0.007812	3.05218	0.99119	0.021642	0.300308
17.3	71848	753595	MZ1-PC	6	PHA-665752	MET	2	0.007812	3.58473	0.978017	0.059178	0.879469
17.3	72192	753596	MZ7-mel	6	PHA-665752	MET	2	0.007812	3.40855	0.986625	0.062981	0.687869
17.3	72503	753597	NCI-H128	6	PHA-665752	MET	2	0.007812	2.20853	0.906711	0.123783	-0.617186
17.3	72543	753599	NCI-H1304	6	PHA-665752	MET	2	0.007812	3.70591	0.987628	0.024406	1.01125
17.3	73713	753605	NCI-H510A	6	PHA-665752	MET	2	0.007812	2.56144	0.982241	0.018333	-0.233386
17.3	75377	753611	SCLC-21H	6	PHA-665752	MET	2	0.007812	3.52569	0.985964	0.0209	0.815262
17.3	75689	753612	SK-MM-2	6	PHA-665752	MET	2	0.007812	3.51214	0.987164	0.038064	0.800522
17.3	76255	753614	TE-15	6	PHA-665752	MET	2	0.007812	1.81448	0.933851	0.115149	-1.04573
17.3	77172	753616	BE2-M17	6	PHA-665752	MET	2	0.007812	2.53756	0.971109	0.014657	-0.259357
17.3	77716	753618	KELLY	6	PHA-665752	MET	2	0.007812	2.92485	0.988522	0.022529	0.16183
17.3	78293	753620	SIMA	6	PHA-665752	MET	2	0.007812	2.39729	0.957012	0.065805	-0.411911
17.3	78842	753621	TE-1	6	PHA-665752	MET	2	0.007812	3.18441	0.968568	0.108442	0.444107
17.3	79393	753622	TE-10	6	PHA-665752	MET	2	0.007812	2.44228	0.973239	0.124294	-0.362979
17.3	79711	753623	TE-8	6	PHA-665752	MET	2	0.007812	3.48894	0.985452	0.028507	0.775293
17.3	83324	905938	HL-60	6	PHA-665752	MET	2	0.007812	2.98301	0.990187	0.024597	0.225084
17.3	84408	905940	K-562	6	PHA-665752	MET	2	0.007812	2.32555	0.971332	0.147927	-0.489923
17.3	84985	905941	NCI-H226	6	PHA-665752	MET	2	0.007812	3.441	0.985913	0.046372	0.72315
17.3	85563	905942	NCI-H23	6	PHA-665752	MET	2	0.007812	2.7572	0.979526	0.068923	-0.020492
17.3	88395	905948	A498	6	PHA-665752	MET	2	0.007812	1.16493	0.855116	0.152699	-1.75212
17.3	90264	905952	CCRF-CEM	6	PHA-665752	MET	2	0.007812	2.14279	0.982462	0.018058	-0.68868
17.3	91103	905955	SK-MEL-2	6	PHA-665752	MET	2	0.007812	3.15259	0.982644	0.119238	0.409503
17.3	92511	905958	MOLT-4	6	PHA-665752	MET	2	0.007812	2.50085	0.991531	0.023784	-0.299279
17.3	95448	905964	RPMI-8226	6	PHA-665752	MET	2	0.007812	2.63206	0.988066	0.115678	-0.156587
17.3	95991	905965	SR	6	PHA-665752	MET	2	0.007812	2.5748	0.98416	0.023583	-0.218862
17.3	96562	905967	NCI-H322M	6	PHA-665752	MET	2	0.007812	3.00925	0.966771	0.137023	0.253621
17.3	97987	905970	EKVX	6	PHA-665752	MET	2	0.007812	4.62486	0.952757	0.10248	2.01063
17.3	98847	905972	HOP-62	6	PHA-665752	MET	2	0.007812	3.11205	0.985041	0.080178	0.365411
17.3	99870	905974	LOXIMVI	6	PHA-665752	MET	2	0.007812	2.81647	0.988529	0.068607	0.043959
17.3	101435	905977	UACC-257	6	PHA-665752	MET	2	0.007812	3.803	0.981307	0.057087	1.11684
17.3	101977	905978	RXF393	6	PHA-665752	MET	2	0.007812	4.00891	0.977563	0.038414	1.34078
17.3	102842	905980	TK10	6	PHA-665752	MET	2	0.007812	3.72332	0.981656	0.047144	1.03018
17.3	103682	905982	SNB75	6	PHA-665752	MET	2	0.007812	3.91527	0.972287	0.149055	1.23893
17.3	104503	905984	SF539	6	PHA-665752	MET	2	0.007812	1.80337	0.963606	0.120386	-1.0578
17.3	105371	905986	SF268	6	PHA-665752	MET	2	0.007812	3.45039	0.98471	0.027955	0.733367
17.3	105920	905989	KM12	6	PHA-665752	MET	2	0.007812	1.46371	0.919882	0.056141	-1.4272
17.3	106470	905990	OVCAR-4	6	PHA-665752	MET	2	0.007812	4.20203	0.975909	0.05006	1.55079
17.3	108570	906746	Becker	6	PHA-665752	MET	2	0.007812	1.17038	0.895643	0.054363	-1.7462
17.3	109147	906763	BE-13	6	PHA-665752	MET	2	0.007812	0.920657	0.906102	0.196957	-2.01778
17.3	109722	906765	ARH-77	6	PHA-665752	MET	2	0.007812	3.20384	0.988322	0.028206	0.465241
17.3	112005	906794	A253	6	PHA-665752	MET	2	0.007812	2.90433	0.983178	0.046016	0.139514
17.3	114103	906800	697	6	PHA-665752	MET	2	0.007812	1.65693	0.975826	0.046048	-1.21706
17.3	115150	906803	ACN	6	PHA-665752	MET	2	0.007812	2.02053	0.958443	0.075471	-0.821647
17.3	116494	906807	CRO-AP2	6	PHA-665752	MET	2	0.007812	2.70475	0.989095	0.02146	-0.077533
17.3	116673	906808	COR-L88	6	PHA-665752	MET	2	0.007812	3.10432	0.971985	0.073043	0.357012
17.3	117202	906812	COLO-824	6	PHA-665752	MET	2	0.007812	2.65203	0.974588	0.161369	-0.134871
17.3	117736	906813	COLO-800	6	PHA-665752	MET	2	0.007812	2.28792	0.969761	0.113961	-0.530843
17.3	123949	906831	Daudi	6	PHA-665752	MET	2	0.007812	2.85535	0.990574	0.037743	0.086248
17.3	124497	906832	DB	6	PHA-665752	MET	2	0.007812	3.34756	0.980593	0.025785	0.621539
17.3	125527	906834	D-283MED	6	PHA-665752	MET	2	0.007812	2.99949	0.989236	0.022521	0.243
17.3	126606	906836	DEL	6	PHA-665752	MET	2	0.007812	2.47229	0.993603	0.026748	-0.330336
17.3	127649	906838	DG-75	6	PHA-665752	MET	2	0.007812	3.34865	0.987156	0.026555	0.62272
17.3	128703	906841	DJM-1	6	PHA-665752	MET	2	0.007812	3.36685	0.988656	0.035571	0.642517
17.3	129022	906842	DOHH-2	6	PHA-665752	MET	2	0.007812	0.852322	0.893471	0.086611	-2.0921
17.3	129720	906844	DU-4475	6	PHA-665752	MET	2	0.007812	2.6077	0.992577	0.054334	-0.183077
17.3	130259	906846	EB2	6	PHA-665752	MET	2	0.007812	1.58569	0.95311	0.073791	-1.29455
17.3	130830	906847	EB-3	6	PHA-665752	MET	2	0.007812	3.65648	0.983114	0.041727	0.957491
17.3	132000	906850	ECC4	6	PHA-665752	MET	2	0.007812	3.10994	0.949943	0.111902	0.363115
17.3	133510	906854	EHEB	6	PHA-665752	MET	2	0.007812	3.89736	0.972621	0.066567	1.21946
17.3	133752	906855	EM-2	6	PHA-665752	MET	2	0.007812	3.43034	0.981661	0.048933	0.711559
17.3	134295	906856	EoL-1-cell	6	PHA-665752	MET	2	0.007812	1.68958	0.961487	0.242961	-1.18155
17.3	134865	906861	ETK-1	6	PHA-665752	MET	2	0.007812	1.62797	0.923595	0.125563	-1.24856
17.3	135416	906862	EVSA-T	6	PHA-665752	MET	2	0.007812	2.71928	0.990098	0.018345	-0.061736
17.3	137931	906869	GCIY	6	PHA-665752	MET	2	0.007812	3.56926	0.983708	0.043008	0.862638
17.3	138397	906870	GDM-1	6	PHA-665752	MET	2	0.007812	0.681559	0.882225	0.046095	-2.2778
17.3	138938	906871	GI-1	6	PHA-665752	MET	2	0.007812	1.3516	0.93152	0.120081	-1.54912
17.3	139491	906872	GI-ME-N	6	PHA-665752	MET	2	0.007812	3.68181	0.973341	0.04818	0.985048
17.3	140353	906875	GOTO	6	PHA-665752	MET	2	0.007812	3.14757	0.976353	0.029282	0.404042
17.3	140895	906877	GR-ST	6	PHA-665752	MET	2	0.007812	3.08181	0.970255	0.24219	0.332527
17.3	142987	907043	H9	6	PHA-665752	MET	2	0.007812	2.00344	0.981436	0.072391	-0.840225
17.3	143535	907044	HC-1	6	PHA-665752	MET	2	0.007812	3.13538	0.98762	0.026963	0.390784
17.3	145911	907050	HD-MY-Z	6	PHA-665752	MET	2	0.007812	3.19244	0.985688	0.026197	0.452841
17.3	146990	907053	HEL	6	PHA-665752	MET	2	0.007812	2.68288	0.991992	0.021673	-0.101317
17.3	147784	907056	HH	6	PHA-665752	MET	2	0.007812	3.57611	0.973316	0.030394	0.870091
17.3	151101	907063	HT	6	PHA-665752	MET	2	0.007812	3.10129	0.990084	0.022922	0.353713
17.3	152918	907067	HT-144	6	PHA-665752	MET	2	0.007812	1.73676	0.931509	0.140193	-1.13025
17.3	155648	907073	HuTu-80	6	PHA-665752	MET	2	0.007812	2.63572	0.991639	0.055307	-0.152604
17.3	156514	907170	IMR-5	6	PHA-665752	MET	2	0.007812	1.09727	0.938605	0.115546	-1.8257
17.3	157349	907172	IST-MEL1	6	PHA-665752	MET	2	0.007812	2.77303	0.963458	0.074765	-0.003276
17.3	157889	907173	IST-MES1	6	PHA-665752	MET	2	0.007812	3.40606	0.987804	0.032338	0.685159
17.3	158407	907175	JAR	6	PHA-665752	MET	2	0.007812	3.25268	0.987988	0.027581	0.518356
17.3	159018	907268	JiyoyeP-2003	6	PHA-665752	MET	2	0.007812	2.91917	0.99089	0.024739	0.155652
17.3	159562	907269	JVM-2	6	PHA-665752	MET	2	0.007812	3.5482	0.978153	0.048616	0.839741
17.3	160105	907270	JVM-3	6	PHA-665752	MET	2	0.007812	3.36817	0.987246	0.02632	0.643949
17.3	160676	907271	KALS-1	6	PHA-665752	MET	2	0.007812	3.40763	0.967752	0.129462	0.686864
17.3	161198	907272	KARPAS-45	6	PHA-665752	MET	2	0.007812	1.306	0.953221	0.060408	-1.59871
17.3	161740	907273	KARPAS-299	6	PHA-665752	MET	2	0.007812	2.71861	0.992301	0.02447	-0.062466
17.3	162272	907274	KARPAS-422	6	PHA-665752	MET	2	0.007812	3.28409	0.987992	0.026036	0.552507
17.3	162844	907275	KASUMI-1	6	PHA-665752	MET	2	0.007812	3.1271	0.984788	0.032706	0.381775
17.3	163534	907277	KE-37	6	PHA-665752	MET	2	0.007812	1.64616	0.983495	0.02799	-1.22878
17.3	164078	907278	KG-1	6	PHA-665752	MET	2	0.007812	2.77614	0.987972	0.019884	9.8e-05
17.3	164574	907279	KINGS-1	6	PHA-665752	MET	2	0.007812	-1.59459	0.566061	0.172239	-4.75317
17.3	165154	907280	KMOE-2	6	PHA-665752	MET	2	0.007812	2.86949	0.989308	0.024107	0.10162
17.3	165697	907281	KMS-12-BM	6	PHA-665752	MET	2	0.007812	2.58318	0.991288	0.031886	-0.209747
17.3	166105	907282	KNS-42	6	PHA-665752	MET	2	0.007812	3.64972	0.981184	0.05116	0.950143
17.3	166448	907284	K052	6	PHA-665752	MET	2	0.007812	2.5636	0.992988	0.021171	-0.231035
17.3	168412	907290	H-EMC-SS	6	PHA-665752	MET	2	0.007812	3.22922	0.968271	0.032757	0.492844
17.3	170894	907300	KY821	6	PHA-665752	MET	2	0.007812	2.71002	0.988814	0.014254	-0.071798
17.3	171436	907311	KU812	6	PHA-665752	MET	2	0.007812	2.39916	0.979457	0.015871	-0.409867
17.3	172513	907313	KS-1	6	PHA-665752	MET	2	0.007812	1.92899	0.927689	0.158841	-0.921188
17.3	173086	907314	KP-N-YN	6	PHA-665752	MET	2	0.007812	1.91878	0.941422	0.134806	-0.932299
17.3	175780	907322	L-428	6	PHA-665752	MET	2	0.007812	3.11629	0.992516	0.024573	0.370024
17.3	176331	907323	L-540	6	PHA-665752	MET	2	0.007812	2.65726	0.986502	0.065007	-0.129177
17.3	176902	907391	J-RT3-T3-5	6	PHA-665752	MET	2	0.007812	2.69935	0.988395	0.059684	-0.083413
17.3	177238	907783	LAMA-84	6	PHA-665752	MET	2	0.007812	3.33712	0.986762	0.029237	0.610181
17.3	177810	907785	LC-1F	6	PHA-665752	MET	2	0.007812	2.98536	0.962027	0.098531	0.227638
17.3	177977	907786	LC-2-ad	6	PHA-665752	MET	2	0.007812	2.2685	0.963793	0.097655	-0.551973
17.3	178286	907787	LC4-1	6	PHA-665752	MET	2	0.007812	3.299	0.980864	0.023766	0.568728
17.3	178857	907788	LNCaP-Clone-FGC	6	PHA-665752	MET	2	0.007812	2.76254	0.967253	0.137215	-0.014692
17.3	179380	907789	LOUCY	6	PHA-665752	MET	2	0.007812	2.56649	0.991984	0.030413	-0.227897
17.3	180469	907791	LP-1	6	PHA-665752	MET	2	0.007812	2.63242	0.991404	0.0141	-0.156193
17.3	180855	907792	LS-123	6	PHA-665752	MET	2	0.007812	3.34847	0.96816	0.062477	0.622521
17.3	181409	907794	LS-411N	6	PHA-665752	MET	2	0.007812	2.96262	0.966985	0.148522	0.202907
17.3	181952	907795	LS-513	6	PHA-665752	MET	2	0.007812	2.84019	0.976849	0.109938	0.06976
17.3	183084	907799	MC116	6	PHA-665752	MET	2	0.007812	1.60548	0.998601	0.04982	-1.27302
17.3	183707	908119	MDA-MB-134-VI	6	PHA-665752	MET	2	0.007812	3.70697	0.98746	0.024449	1.01241
17.3	186575	908126	MEG-01	6	PHA-665752	MET	2	0.007812	3.01924	0.98762	0.044739	0.264486
17.3	190579	908135	MHH-NB-11	6	PHA-665752	MET	2	0.007812	3.58254	0.985456	0.028554	0.877086
17.3	190795	908136	MHH-PREB-1	6	PHA-665752	MET	2	0.007812	2.89284	0.989315	0.026207	0.127021
17.3	192338	908141	ML-2	6	PHA-665752	MET	2	0.007812	2.83337	0.989042	0.053087	0.062339
17.3	192905	908142	MLMA	6	PHA-665752	MET	2	0.007812	3.26472	0.986306	0.028368	0.53145
17.3	193482	908143	MN-60	6	PHA-665752	MET	2	0.007812	3.55081	0.987839	0.027446	0.842581
17.3	195046	908146	MOLT-13	6	PHA-665752	MET	2	0.007812	1.58306	0.957704	0.047106	-1.2974
17.3	195889	908148	MONO-MAC-6	6	PHA-665752	MET	2	0.007812	2.31875	0.962078	0.031463	-0.497324
17.3	196420	908149	Mo-T	6	PHA-665752	MET	2	0.007812	3.42422	0.987433	0.043072	0.704903
17.3	197000	908150	MPP-89	6	PHA-665752	MET	2	0.007812	3.15403	0.965831	0.117699	0.411074
17.3	197570	908151	MRK-nu-1	6	PHA-665752	MET	2	0.007812	0.947224	0.911293	0.041765	-1.98889
17.3	198140	908152	MSTO-211H	6	PHA-665752	MET	2	0.007812	3.13382	0.990992	0.021126	0.389086
17.3	198695	908156	MV-4-11	6	PHA-665752	MET	2	0.007812	0.300943	0.872303	0.036005	-2.69173
17.3	199227	908158	NALM-6	6	PHA-665752	MET	2	0.007812	1.9863	0.978926	0.023041	-0.858871
17.3	199800	908159	NAMALWA	6	PHA-665752	MET	2	0.007812	1.14846	0.94191	0.074707	-1.77004
17.3	200380	908440	NB69	6	PHA-665752	MET	2	0.007812	2.86735	0.989579	0.035079	0.099293
17.3	201819	908444	NCI-SNU-1	6	PHA-665752	MET	2	0.007812	2.26995	0.962733	0.032651	-0.550388
17.3	202363	908445	NCI-SNU-5	6	PHA-665752	MET	2	0.007812	-2.94047	0.36596	0.137265	-6.21685
17.3	202915	908446	NCI-SNU-16	6	PHA-665752	MET	2	0.007812	2.67612	0.987108	0.023226	-0.10867
17.3	203406	908447	NH-12	6	PHA-665752	MET	2	0.007812	3.60249	0.98429	0.03252	0.898774
17.3	203931	908448	NKM-1	6	PHA-665752	MET	2	0.007812	1.95733	0.952115	0.110589	-0.890375
17.3	204461	908449	NMC-G1	6	PHA-665752	MET	2	0.007812	3.68699	0.980202	0.084054	0.990679
17.3	204805	908450	no-11	6	PHA-665752	MET	2	0.007812	3.97397	0.983145	0.028166	1.30277
17.3	205144	908451	NOMO-1	6	PHA-665752	MET	2	0.007812	2.63856	0.96434	0.05057	-0.149523
17.3	205721	908452	no-10	6	PHA-665752	MET	2	0.007812	3.63204	0.979137	0.098851	0.93091
17.3	206040	908454	NTERA-S-cl-D1	6	PHA-665752	MET	2	0.007812	2.4534	0.972538	0.21384	-0.350882
17.3	207031	908457	NCI-H747	6	PHA-665752	MET	2	0.007812	3.72196	0.981225	0.043831	1.02871
17.3	207582	908458	NCI-H716	6	PHA-665752	MET	2	0.007812	3.22416	0.970006	0.059151	0.487339
17.3	210416	908464	NCI-H1522	6	PHA-665752	MET	2	0.007812	2.90127	0.990982	0.040009	0.136181
17.3	211106	908467	NCI-H1155	6	PHA-665752	MET	2	0.007812	2.73958	0.993243	0.037826	-0.039652
17.3	211813	908469	NCI-H1436	6	PHA-665752	MET	2	0.007812	3.60149	0.983221	0.060932	0.897691
17.3	212684	908471	NCI-H1581	6	PHA-665752	MET	2	0.007812	3.01858	0.989104	0.023801	0.263764
17.3	213644	908473	NCI-H1666	6	PHA-665752	MET	2	0.007812	0.989817	0.88653	0.167233	-1.94257
17.3	215836	908480	NCI-H2081	6	PHA-665752	MET	2	0.007812	3.6416	0.987563	0.029974	0.941312
17.3	216171	908481	NCI-H2196	6	PHA-665752	MET	2	0.007812	2.87942	0.976992	0.034009	0.112424
17.3	216846	908483	NCI-H524	6	PHA-665752	MET	2	0.007812	2.10626	0.974131	0.094606	-0.728409
17.3	217425	909194	NCI-H748	6	PHA-665752	MET	2	0.007812	2.93896	0.962262	0.086364	0.177171
17.3	217589	909248	ONS-76	6	PHA-665752	MET	2	0.007812	3.45668	0.984828	0.036669	0.740204
17.3	218165	909249	OPM-2	6	PHA-665752	MET	2	0.007812	2.72157	0.993632	0.017986	-0.059244
17.3	218736	909250	OS-RC-2	6	PHA-665752	MET	2	0.007812	4.16359	0.977265	0.069244	1.50899
17.3	219791	909252	P30-OHK	6	PHA-665752	MET	2	0.007812	2.56872	0.990401	0.071939	-0.225467
17.3	220333	909253	P31-FUJ	6	PHA-665752	MET	2	0.007812	2.46216	0.995867	0.015518	-0.341359
17.3	221258	909256	OCUB-M	6	PHA-665752	MET	2	0.007812	2.77603	0.989899	0.067473	-2.2e-05
17.3	222260	909260	PF-382	6	PHA-665752	MET	2	0.007812	2.66461	0.987885	0.016026	-0.12119
17.3	222802	909262	Raji	6	PHA-665752	MET	2	0.007812	3.18945	0.989971	0.022661	0.44959
17.3	224334	909696	REH	6	PHA-665752	MET	2	0.007812	2.06524	0.964494	0.108618	-0.773018
17.3	224904	909697	RF-48	6	PHA-665752	MET	2	0.007812	3.66487	0.985303	0.029979	0.966619
17.3	225451	909698	RKO	6	PHA-665752	MET	2	0.007812	3.03007	0.988636	0.02585	0.276254
17.3	226772	909701	RPMI-6666	6	PHA-665752	MET	2	0.007812	3.67745	0.981538	0.047742	0.980298
17.3	227341	909702	RPMI-8402	6	PHA-665752	MET	2	0.007812	2.11777	0.981854	0.014769	-0.715884
17.3	227879	909703	RS4-11	6	PHA-665752	MET	2	0.007812	1.41253	0.942668	0.126881	-1.48286
17.3	231106	909712	SF126	6	PHA-665752	MET	2	0.007812	3.39917	0.985256	0.053486	0.677666
17.3	231446	909713	SH-4	6	PHA-665752	MET	2	0.007812	3.93304	0.968347	0.129222	1.25826
17.3	232026	909715	SIG-M5	6	PHA-665752	MET	2	0.007812	2.06636	0.993831	0.022328	-0.771795
17.3	232698	909717	SJSA-1	6	PHA-665752	MET	2	0.007812	3.6403	0.984522	0.031717	0.939896
17.3	234271	909720	SK-LMS-1	6	PHA-665752	MET	2	0.007812	-0.541216	0.739594	0.143725	-3.6076
17.3	235308	909722	SKM-1	6	PHA-665752	MET	2	0.007812	2.83223	0.971891	0.05053	0.061106
17.3	235543	909723	SK-MEL-1	6	PHA-665752	MET	2	0.007812	3.09896	0.993184	0.017128	0.351182
17.3	238280	909730	SK-NEP-1	6	PHA-665752	MET	2	0.007812	1.64227	0.949593	0.100758	-1.23301
17.3	238614	909731	SK-PN-DW	6	PHA-665752	MET	2	0.007812	3.10382	0.982072	0.034193	0.356463
17.3	239183	909732	SK-UT-1	6	PHA-665752	MET	2	0.007812	2.96759	0.989008	0.086676	0.208311
17.3	241953	909740	SNU-C2B	6	PHA-665752	MET	2	0.007812	3.85923	0.978783	0.064984	1.17799
17.3	242510	909742	SU-DHL-1	6	PHA-665752	MET	2	0.007812	1.70409	0.994835	0.021741	-1.16578
17.3	242677	909743	SUP-T1	6	PHA-665752	MET	2	0.007812	0.742715	0.895188	0.016714	-2.2113
17.3	247727	909754	SW684	6	PHA-665752	MET	2	0.007812	4.56184	0.981346	0.078918	1.9421
17.3	248786	909756	SW872	6	PHA-665752	MET	2	0.007812	2.40839	0.980243	0.176005	-0.399833
17.3	249850	909758	SW962	6	PHA-665752	MET	2	0.007812	2.53677	0.952626	0.046531	-0.260221
17.3	250185	909759	SW982	6	PHA-665752	MET	2	0.007812	3.26565	0.984901	0.048117	0.532462
17.3	251278	909762	TALL-1	6	PHA-665752	MET	2	0.007812	3.1907	0.988816	0.033806	0.450946
17.3	251444	909769	TGBC1TKB	6	PHA-665752	MET	2	0.007812	2.66187	0.976848	0.125729	-0.124173
17.3	252510	909771	THP-1	6	PHA-665752	MET	2	0.007812	3.05482	0.990767	0.030395	0.303169
17.3	252846	909773	TUR	6	PHA-665752	MET	2	0.007812	3.01555	0.98875	0.025737	0.260464
17.3	254408	909777	U-698-M	6	PHA-665752	MET	2	0.007812	3.08558	0.984417	0.042492	0.336624
17.3	257330	909785	WSU-NHL	6	PHA-665752	MET	2	0.007812	2.87546	0.990251	0.038957	0.108119
17.3	259266	909974	RCC10RGB	6	PHA-665752	MET	2	0.007812	3.45166	0.932342	0.183347	0.734745
17.3	259794	909975	KURAMOCHI	6	PHA-665752	MET	2	0.007812	3.44195	0.980077	0.081957	0.724183
17.3	260372	909976	KM-H2	6	PHA-665752	MET	2	0.007812	2.92553	0.993126	0.019488	0.16257
17.3	262368	910401	Ramos-2G6-4C10	6	PHA-665752	MET	2	0.007812	2.17482	0.981271	0.037129	-0.653852
17.3	262938	910544	RPMI-8866	6	PHA-665752	MET	2	0.007812	3.00746	0.988328	0.026519	0.251672
17.3	263418	910545	QIMR-WIL	6	PHA-665752	MET	2	0.007812	3.13187	0.987118	0.03059	0.38697
17.3	263752	910546	PSN1	6	PHA-665752	MET	2	0.007812	1.04127	0.934918	0.103808	-1.88661
17.3	265349	910554	CW-2	6	PHA-665752	MET	2	0.007812	2.61335	0.967916	0.100409	-0.176929
17.3	265924	910566	CMK	6	PHA-665752	MET	2	0.007812	2.73331	0.991258	0.022828	-0.046476
17.3	266258	910567	CHP-126	6	PHA-665752	MET	2	0.007812	3.39251	0.986858	0.064873	0.670427
17.3	266575	910568	CGTH-W-1	6	PHA-665752	MET	2	0.007812	2.56688	0.97493	0.08803	-0.227475
17.3	267056	910569	COLO-320-HSR	6	PHA-665752	MET	2	0.007812	2.11922	0.978173	0.058054	-0.714308
17.3	267629	910687	ATN-1	6	PHA-665752	MET	2	0.007812	2.83085	0.985235	0.075594	0.0596
17.3	268171	910688	CESS	6	PHA-665752	MET	2	0.007812	2.60557	0.988807	0.044616	-0.18539
17.3	269215	910691	COLO-684	6	PHA-665752	MET	2	0.007812	3.53968	0.98343	0.036113	0.830469
17.3	269792	910692	COLO-668	6	PHA-665752	MET	2	0.007812	3.22259	0.98598	0.127974	0.485633
17.3	270862	910695	TGBC24TKB	6	PHA-665752	MET	2	0.007812	2.97932	0.987514	0.121319	0.221065
17.3	271391	910697	A388	6	PHA-665752	MET	2	0.007812	3.4885	0.981413	0.102945	0.77481
17.3	272186	910700	C2BBe1	6	PHA-665752	MET	2	0.007812	3.54347	0.982391	0.067686	0.834593
17.3	273490	910703	CA46	6	PHA-665752	MET	2	0.007812	3.26363	0.982478	0.02191	0.530263
17.3	274891	910706	BL-41	6	PHA-665752	MET	2	0.007812	0.356859	0.89557	0.17594	-2.63092
17.3	275465	910707	BL-70	6	PHA-665752	MET	2	0.007812	1.94314	0.979637	0.050094	-0.905805
17.3	275737	910710	BV-173	6	PHA-665752	MET	2	0.007812	2.66486	0.987463	0.088175	-0.120918
17.3	276279	910779	IA-LM	6	PHA-665752	MET	2	0.007812	3.68757	0.985382	0.046958	0.99131
17.3	276839	910780	TGW	6	PHA-665752	MET	2	0.007812	2.90688	0.991973	0.02041	0.142287
17.3	280784	910861	RL	6	PHA-665752	MET	2	0.007812	2.2469	0.974687	0.072513	-0.575455
17.3	282837	910905	SNU-C1	6	PHA-665752	MET	2	0.007812	3.15564	0.954734	0.164825	0.412815
17.3	283414	910906	ST486	6	PHA-665752	MET	2	0.007812	2.58176	0.985705	0.039464	-0.211289
17.3	284662	910910	UACC-812	6	PHA-665752	MET	2	0.007812	2.41858	0.974113	0.13807	-0.388756
17.3	285007	910911	SCC-15	6	PHA-665752	MET	2	0.007812	3.43675	0.969571	0.029202	0.718539
17.3	286505	910918	BC-3	6	PHA-665752	MET	2	0.007812	2.88642	0.989491	0.026556	0.120036
17.3	286672	910919	BC-1	6	PHA-665752	MET	2	0.007812	2.39482	0.985905	0.017003	-0.414593
17.3	287242	910920	A704	6	PHA-665752	MET	2	0.007812	2.76224	0.98104	0.087025	-0.015013
17.3	287748	910921	A101D	6	PHA-665752	MET	2	0.007812	1.88694	0.926891	0.104546	-0.966926
17.3	290569	910930	SCC-3	6	PHA-665752	MET	2	0.007812	1.54844	0.991482	0.054705	-1.33505
17.3	291243	910932	GAK	6	PHA-665752	MET	2	0.007812	3.2655	0.989581	0.063821	0.53229
17.3	291812	910933	AM-38	6	PHA-665752	MET	2	0.007812	3.1091	0.983393	0.109128	0.362208
17.3	292355	910934	A4-Fuk	6	PHA-665752	MET	2	0.007812	3.24345	0.983995	0.060923	0.508316
17.3	292927	910935	A3-KAW	6	PHA-665752	MET	2	0.007812	1.92336	0.983885	0.033717	-0.927318
17.3	293988	910937	COR-L279	6	PHA-665752	MET	2	0.007812	2.92741	0.989953	0.01866	0.164618
17.3	294828	910942	NEC8	6	PHA-665752	MET	2	0.007812	2.46715	0.987323	0.205288	-0.335928
17.3	295353	910943	CAS-1	6	PHA-665752	MET	2	0.007812	4.16683	0.980601	0.094655	1.51252
17.3	295898	910944	ALL-PO	6	PHA-665752	MET	2	0.007812	-0.704625	0.705322	0.165455	-3.78531
17.3	296742	910947	OCI-AML2	6	PHA-665752	MET	2	0.007812	1.83713	0.991269	0.070839	-1.02109
17.3	297309	910948	MFM-223	6	PHA-665752	MET	2	0.007812	3.34951	0.988342	0.050513	0.623658
17.3	299328	917486	LS-1034	6	PHA-665752	MET	2	0.007812	3.65093	0.985793	0.079748	0.95146
17.3	301896	924106	CAL-148	6	PHA-665752	MET	2	0.007812	3.09563	0.989704	0.023613	0.347551
17.3	303359	924110	HDLM-2	6	PHA-665752	MET	2	0.007812	3.25299	0.987652	0.022284	0.518693
17.3	304864	924186	KGN	6	PHA-665752	MET	2	0.007812	3.63255	0.980244	0.064237	0.93147
17.3	305401	924187	KLE	6	PHA-665752	MET	2	0.007812	3.29716	0.953745	0.142169	0.56672
17.3	305930	924188	KNS-81-FD	6	PHA-665752	MET	2	0.007812	2.33301	0.935607	0.045874	-0.481807
17.3	306263	924189	KP-N-RT-BM-1	6	PHA-665752	MET	2	0.007812	3.38869	0.970987	0.077681	0.666264
17.3	306289	924238	K5	6	PHA-665752	MET	2	0.007812	3.11055	0.987466	0.030195	0.363783
17.3	306854	924239	L-363	6	PHA-665752	MET	2	0.007812	2.77306	0.990272	0.056599	-0.00324
17.3	307995	924242	NCI-H719	6	PHA-665752	MET	2	0.007812	3.45485	0.986797	0.031405	0.738221
17.3	308078	924244	NCI-H1975	6	PHA-665752	MET	2	0.007812	3.57318	0.982941	0.043458	0.866906
17.3	308659	924247	SW954	6	PHA-665752	MET	2	0.007812	3.22948	0.985646	0.035063	0.493125
17.3	308979	924248	TE-441-T	6	PHA-665752	MET	2	0.007812	0.635282	0.877533	0.206632	-2.32813
17.3	309859	925339	MMAC-SF	6	PHA-665752	MET	2	0.007812	3.10985	0.981452	0.072761	0.363025
17.3	311217	925342	NBsusSR	6	PHA-665752	MET	2	0.007812	2.22984	0.97684	0.062609	-0.594013
17.3	311551	925343	MFH-ino	6	PHA-665752	MET	2	0.007812	3.62531	0.982063	0.153851	0.923601
17.3	312082	925345	NOS-1	6	PHA-665752	MET	2	0.007812	1.168	0.884137	0.135125	-1.74878
17.3	314222	930082	RL95-2	6	PHA-665752	MET	2	0.007812	2.33606	0.969058	0.142432	-0.47849
17.3	317024	946353	TE-9	6	PHA-665752	MET	2	0.007812	3.4897	0.987073	0.026003	0.776116
17.3	317602	946354	TE-11	6	PHA-665752	MET	2	0.007812	1.86971	0.964015	0.076481	-0.985658
17.3	317923	946355	TE-6	6	PHA-665752	MET	2	0.007812	3.7077	0.983511	0.044701	1.0132
17.3	318467	946356	TE-12	6	PHA-665752	MET	2	0.007812	2.8328	0.963469	0.098479	0.061723
17.3	319266	946358	YT	6	PHA-665752	MET	2	0.007812	2.37272	0.985797	0.010237	-0.438625
17.3	319797	946359	BT-474	6	PHA-665752	MET	2	0.007812	3.53147	0.983539	0.035837	0.821548
17.3	321327	946363	KP-N-YS	6	PHA-665752	MET	2	0.007812	2.75988	0.967136	0.103089	-0.017584
17.3	321492	946367	D-247MG	6	PHA-665752	MET	2	0.007812	3.81212	0.975077	0.062789	1.12676
17.3	321804	946368	D-263MG	6	PHA-665752	MET	2	0.007812	3.84755	0.983052	0.042211	1.16529
17.3	322382	946369	D-336MG	6	PHA-665752	MET	2	0.007812	3.543	0.974728	0.12659	0.834085
17.3	323496	946373	D-502MG	6	PHA-665752	MET	2	0.007812	3.40981	0.956915	0.066966	0.689235
17.3	324560	949088	CTB-1	6	PHA-665752	MET	2	0.007812	3.96017	0.978039	0.034613	1.28776
17.3	325365	949092	CP67-MEL	6	PHA-665752	MET	2	0.007812	3.49932	0.946847	0.152347	0.786581
17.3	326419	949153	HAL-01	6	PHA-665752	MET	2	0.007812	2.03689	0.973758	0.076086	-0.803853
17.3	326990	949154	OMC-1	6	PHA-665752	MET	2	0.007812	3.55755	0.987827	0.036045	0.849909
17.3	327319	949155	ES8	6	PHA-665752	MET	2	0.007812	2.52648	0.980563	0.040616	-0.271406
17.3	327890	949156	ES4	6	PHA-665752	MET	2	0.007812	2.7418	0.966136	0.1752	-0.037241
17.3	328432	949157	ES6	6	PHA-665752	MET	2	0.007812	1.36654	0.896152	0.158302	-1.53288
17.3	329008	949158	ES1	6	PHA-665752	MET	2	0.007812	0.240223	0.833119	0.138493	-2.75777
17.3	330080	949161	EW-3	6	PHA-665752	MET	2	0.007812	2.41734	0.957167	0.147043	-0.390102
17.3	330651	949162	EW-12	6	PHA-665752	MET	2	0.007812	5.14652	0.977488	0.046767	2.57795
17.3	330692	949163	EW-1	6	PHA-665752	MET	2	0.007812	2.9989	0.988827	0.030295	0.242365
17.3	331243	949164	EW-18	6	PHA-665752	MET	2	0.007812	2.34872	0.962047	0.052287	-0.464721
17.3	331786	949165	EW-16	6	PHA-665752	MET	2	0.007812	1.58721	0.932463	0.06633	-1.29289
17.3	332294	949166	EW-13	6	PHA-665752	MET	2	0.007812	2.86916	0.972544	0.014182	0.101265
17.3	332774	949167	EW-22	6	PHA-665752	MET	2	0.007812	0.202629	0.832072	0.249902	-2.79865
17.3	333204	949168	EW-24	6	PHA-665752	MET	2	0.007812	3.12542	0.992525	0.018981	0.37995
17.3	333777	949170	LAN-6	6	PHA-665752	MET	2	0.007812	3.71054	0.982299	0.065799	1.01629
17.3	334120	949171	NB10	6	PHA-665752	MET	2	0.007812	1.69646	0.94699	0.119682	-1.17408
17.3	335204	949173	NB6	6	PHA-665752	MET	2	0.007812	3.96552	0.983798	0.062533	1.29359
17.3	335520	949174	NB7	6	PHA-665752	MET	2	0.007812	2.75546	0.974661	0.071613	-0.022382
17.3	336071	949175	NB17	6	PHA-665752	MET	2	0.007812	3.5619	0.982433	0.073137	0.854632
17.3	336353	949176	NB5	6	PHA-665752	MET	2	0.007812	3.26065	0.985905	0.033188	0.527016
17.3	336696	949177	NB13	6	PHA-665752	MET	2	0.007812	2.09253	0.974848	0.067081	-0.743341
17.3	337234	949178	NB14	6	PHA-665752	MET	2	0.007812	1.78784	0.956149	0.059924	-1.0747
17.3	337797	949179	NB1	6	PHA-665752	MET	2	0.007812	3.2409	0.980059	0.028669	0.505544
17.3	338261	971773	RH-1	6	PHA-665752	MET	2	0.007812	2.66945	0.991393	0.033886	-0.115922
17.3	338995	971777	MZ2-MEL	6	PHA-665752	MET	2	0.007812	3.5922	0.981511	0.071089	0.887595
17.3	343054	1240128	ES-2	6	PHA-665752	MET	2	0.007812	2.83332	0.989807	0.019633	0.062293
17.3	356821	1240166	KYM-1	6	PHA-665752	MET	2	0.007812	1.03762	0.931263	0.200376	-1.89058
17.3	359964	1240173	MDST8	6	PHA-665752	MET	2	0.007812	3.31744	0.987747	0.026777	0.588777
17.3	361689	1240181	NB(TU)1-10	6	PHA-665752	MET	2	0.007812	1.99307	0.974542	0.051442	-0.851504
17.3	362237	1240182	NCI-H1836	6	PHA-665752	MET	2	0.007812	2.46252	0.962179	0.053184	-0.340964
17.3	362574	1240183	NCI-H1869	6	PHA-665752	MET	2	0.007812	3.40813	0.981404	0.022715	0.687409
17.3	365101	1240189	NCI-H211	6	PHA-665752	MET	2	0.007812	2.71491	0.980316	0.046491	-0.066481
17.3	367001	1240193	NCI-H847	6	PHA-665752	MET	2	0.007812	2.60176	0.992861	0.022409	-0.189541
17.3	376834	1240221	TC-71	6	PHA-665752	MET	2	0.007812	2.7092	0.992157	0.021168	-0.072692
17.3	379293	1247871	SUP-B15	6	PHA-665752	MET	2	0.007812	1.89898	0.958935	0.018213	-0.953824
17.3	380553	1290455	OCI-AML3	6	PHA-665752	MET	2	0.007812	2.80507	0.991111	0.022599	0.031561
17.3	383850	1290769	CL-11	6	PHA-665752	MET	2	0.007812	3.86896	0.986959	0.029711	1.18857
17.3	392440	1295740	ALL-SIL	6	PHA-665752	MET	2	0.007812	1.11818	0.93556	0.068059	-1.80296
17.3	392980	1295741	AMO-1	6	PHA-665752	MET	2	0.007812	2.81298	0.991112	0.022618	0.040166
17.3	393739	1297439	COR-L95	6	PHA-665752	MET	2	0.007812	3.5263	0.980952	0.080975	0.815915
17.3	394375	1297446	DND-41	6	PHA-665752	MET	2	0.007812	2.36899	0.982046	0.055951	-0.442677
17.3	394953	1297447	EJM	6	PHA-665752	MET	2	0.007812	2.70029	0.99139	0.026637	-0.082387
17.3	395496	1297449	Farage	6	PHA-665752	MET	2	0.007812	2.68432	0.992871	0.025262	-0.099757
17.3	407489	1298352	NCI-H2135	6	PHA-665752	MET	2	0.007812	3.49225	0.990992	0.019323	0.778886
17.3	420211	1299075	VCaP	6	PHA-665752	MET	2	0.007812	3.03786	0.981114	0.035732	0.284732
17.3	422293	1303896	GA-10	6	PHA-665752	MET	2	0.007812	2.72558	0.991359	0.03648	-0.054887
17.3	422727	1303897	GRANTA-519	6	PHA-665752	MET	2	0.007812	3.09987	0.991234	0.021819	0.352165
17.3	423266	1303900	HCC1500	6	PHA-665752	MET	2	0.007812	3.06928	0.981437	0.093357	0.318905
17.3	423762	1303901	HCC-33	6	PHA-665752	MET	2	0.007812	3.33813	0.987124	0.040871	0.611277
17.3	425252	1322218	Hs-445	6	PHA-665752	MET	2	0.007812	3.0389	0.988789	0.057397	0.285858
17.3	425742	1322224	HSC-39	6	PHA-665752	MET	2	0.007812	2.83949	0.991136	0.055887	0.068997
17.3	426275	1323913	NB4	6	PHA-665752	MET	2	0.007812	2.53609	0.991411	0.026589	-0.26096
17.3	426788	1327766	JJN-3	6	PHA-665752	MET	2	0.007812	2.59726	0.991964	0.020991	-0.194432
17.3	427339	1327768	JM1	6	PHA-665752	MET	2	0.007812	2.5206	0.987348	0.023503	-0.277803
17.3	427675	1327769	JSC-1	6	PHA-665752	MET	2	0.007812	3.02204	0.984291	0.02231	0.267525
17.3	428186	1327771	JURL-MK1	6	PHA-665752	MET	2	0.007812	2.57387	0.97503	0.269217	-0.219872
17.3	429078	1327774	KARPAS-231	6	PHA-665752	MET	2	0.007812	1.86562	0.987248	0.027179	-0.990105
17.3	429560	1327775	KARPAS-620	6	PHA-665752	MET	2	0.007812	2.5004	0.987132	0.085235	-0.299769
17.3	430114	1327776	Kasumi-3	6	PHA-665752	MET	2	0.007812	2.66334	0.953709	0.130278	-0.122572
17.3	430132	1330931	KCL-22	6	PHA-665752	MET	2	0.007812	2.57596	0.990071	0.033843	-0.217593
17.3	430675	1330933	KOPN-8	6	PHA-665752	MET	2	0.007812	2.45646	0.986442	0.026831	-0.347551
17.3	431200	1330935	L-1236	6	PHA-665752	MET	2	0.007812	2.76155	0.991328	0.052524	-0.015763
17.3	432098	1330942	ME-1	6	PHA-665752	MET	2	0.007812	3.16452	0.98086	0.090447	0.422479
17.3	432670	1330943	MEC-1	6	PHA-665752	MET	2	0.007812	3.33936	0.985569	0.027487	0.612619
17.3	433014	1330947	MOLM-13	6	PHA-665752	MET	2	0.007812	1.2884	0.931912	0.039566	-1.61785
17.3	433722	1330950	MOLP-8	6	PHA-665752	MET	2	0.007812	2.62984	0.979355	0.022897	-0.158996
17.3	434265	1330960	MY-M12	6	PHA-665752	MET	2	0.007812	2.24988	0.952759	0.057323	-0.572213
17.3	434824	1330965	NCI-H1385	6	PHA-665752	MET	2	0.007812	2.893	0.977444	0.046146	0.127196
17.3	435034	1330972	NCI-H1876	6	PHA-665752	MET	2	0.007812	3.39352	0.987618	0.025598	0.671519
17.3	435925	1330974	NCI-H220	6	PHA-665752	MET	2	0.007812	3.52956	0.98537	0.042605	0.81946
17.3	436172	1330981	NK-92MI	6	PHA-665752	MET	2	0.007812	1.8843	0.962108	0.023888	-0.969788
17.3	436273	1330982	NU-DUL-1	6	PHA-665752	MET	2	0.007812	2.53343	0.992809	0.043247	-0.263851
17.3	436604	1330983	OCI-AML5	6	PHA-665752	MET	2	0.007812	1.67272	0.955934	0.055322	-1.1999
17.3	437106	1330984	OCI-LY-19	6	PHA-665752	MET	2	0.007812	2.95326	0.988003	0.028714	0.192726
17.3	437449	1330985	OCI-M1	6	PHA-665752	MET	2	0.007812	2.34937	0.994994	0.026637	-0.464019
17.3	437990	1330986	P116	6	PHA-665752	MET	2	0.007812	5.19934	0.944649	0.03754	2.63539
17.3	438008	1330987	P32-ISH	6	PHA-665752	MET	2	0.007812	1.63043	0.985909	0.03614	-1.24588
17.3	438549	1330988	P3HR-1	6	PHA-665752	MET	2	0.007812	2.83211	0.989316	0.028538	0.060971
17.3	438716	1330991	PL-21	6	PHA-665752	MET	2	0.007812	3.42475	0.979476	0.069702	0.705483
17.3	440235	1331025	ROS-50	6	PHA-665752	MET	2	0.007812	3.62252	0.976726	0.059878	0.920565
17.3	440883	1331032	SLVL	6	PHA-665752	MET	2	0.007812	3.4553	0.985812	0.040896	0.73871
17.3	441918	1331034	SU-DHL-16	6	PHA-665752	MET	2	0.007812	1.96892	0.996341	0.020038	-0.877763
17.3	442253	1331035	SU-DHL-4	6	PHA-665752	MET	2	0.007812	1.57211	0.993279	0.028032	-1.30931
17.3	443086	1331037	SU-DHL-6	6	PHA-665752	MET	2	0.007812	2.10328	0.995314	0.017924	-0.731645
17.3	443652	1331038	SU-DHL-8	6	PHA-665752	MET	2	0.007812	2.61826	0.98175	0.047577	-0.171595
17.3	444170	1331039	SUP-HD1	6	PHA-665752	MET	2	0.007812	1.96558	0.962078	0.035125	-0.881397
17.3	444713	1331040	SUP-M2	6	PHA-665752	MET	2	0.007812	2.24562	0.994107	0.023764	-0.576854
17.3	445256	1331043	Tera-1	6	PHA-665752	MET	2	0.007812	3.49792	0.983951	0.036159	0.785056
17.3	445340	1331044	TF-1	6	PHA-665752	MET	2	0.007812	3.23127	0.986812	0.044	0.495063
17.3	446033	1331046	Toledo	6	PHA-665752	MET	2	0.007812	3.23972	0.976939	0.061449	0.504263
17.3	446198	1331048	VAL	6	PHA-665752	MET	2	0.007812	3.07736	0.983948	0.033748	0.327689
17.3	446745	1331049	WIL2-NS	6	PHA-665752	MET	2	0.007812	2.59635	0.992368	0.024547	-0.195423
17.3	447309	1331050	WSU-DLCL2	6	PHA-665752	MET	2	0.007812	2.7494	0.992721	0.019766	-0.028973
17.3	448124	1333014	MKL-1-subclone-2	6	PHA-665752	MET	2	0.007812	3.49536	0.984313	0.073288	0.78227
17.3	448291	1333015	MKL-2	6	PHA-665752	MET	2	0.007812	3.68513	0.973802	0.06663	0.988647
17.3	29	683665	MC-CAR	83	JW-7-52-1	MTOR	1.2	0.004687	-0.903494	0.768408	0.15285	0.398253
17.3	1510	684055	ES3	83	JW-7-52-1	MTOR	1.2	0.004687	0.877314	0.919926	0.085349	1.35848
17.3	1819	684057	ES5	83	JW-7-52-1	MTOR	1.2	0.004687	0.90035	0.909119	0.052585	1.37091
17.3	2205	684059	ES7	83	JW-7-52-1	MTOR	1.2	0.004687	0.283364	0.880373	0.14325	1.03822
17.3	2782	684062	EW-11	83	JW-7-52-1	MTOR	1.2	0.004687	1.3609	0.919254	0.103815	1.61924
17.3	3361	684072	SK-ES-1	83	JW-7-52-1	MTOR	1.2	0.004687	-2.54769	0.506586	0.036969	-0.488318
17.3	3906	684681	NCI-H1395	83	JW-7-52-1	MTOR	1.2	0.004687	0.240427	0.839586	0.119439	1.01507
17.3	4365	687448	COLO-829	83	JW-7-52-1	MTOR	1.2	0.004687	-1.31676	0.663383	0.1125	0.175415
17.3	8884	687562	8-MG-BA	83	JW-7-52-1	MTOR	1.2	0.004687	-2.97777	0.436608	0.094014	-0.720224
17.3	9902	687568	GB-1	83	JW-7-52-1	MTOR	1.2	0.004687	-3.98034	0.302729	0.0894	-1.26082
17.3	11483	687590	U-87-MG	83	JW-7-52-1	MTOR	1.2	0.004687	0.708618	0.893017	0.058902	1.26752
17.3	12585	687600	NCI-H720	83	JW-7-52-1	MTOR	1.2	0.004687	-0.620287	0.80242	0.074084	0.550961
17.3	15519	687799	NCI-H1648	83	JW-7-52-1	MTOR	1.2	0.004687	-3.20136	0.406087	0.073634	-0.840781
17.3	16818	687804	NCI-H1770	83	JW-7-52-1	MTOR	1.2	0.004687	0.042558	0.885162	0.179621	0.908375
17.3	17161	687807	NCI-H1838	83	JW-7-52-1	MTOR	1.2	0.004687	0.871677	0.899454	0.082884	1.35545
17.3	18163	687814	NCI-H2126	83	JW-7-52-1	MTOR	1.2	0.004687	-2.10723	0.567884	0.145293	-0.250814
17.3	21586	687983	DMS-114	83	JW-7-52-1	MTOR	1.2	0.004687	-1.10954	0.711299	0.061542	0.287148
17.3	22164	687984	DMS-153	83	JW-7-52-1	MTOR	1.2	0.004687	0.44311	0.841447	0.022085	1.12436
17.3	23314	687997	NCI-H1092	83	JW-7-52-1	MTOR	1.2	0.004687	0.193562	0.875541	0.078166	0.989798
17.3	23939	688001	NCI-H1417	83	JW-7-52-1	MTOR	1.2	0.004687	-0.672389	0.762266	0.065498	0.522867
17.3	24479	688006	NCI-H1694	83	JW-7-52-1	MTOR	1.2	0.004687	-0.533718	0.800841	0.076448	0.59764
17.3	24968	688007	NCI-H187	83	JW-7-52-1	MTOR	1.2	0.004687	-1.04337	0.725702	0.117129	0.322831
17.3	25303	688010	NCI-H1963	83	JW-7-52-1	MTOR	1.2	0.004687	-0.641649	0.807781	0.093844	0.539443
17.3	25951	688013	NCI-H209	83	JW-7-52-1	MTOR	1.2	0.004687	-1.46906	0.668832	0.055558	0.093295
17.3	26492	688014	NCI-H2141	83	JW-7-52-1	MTOR	1.2	0.004687	-0.386766	0.821492	0.099689	0.676878
17.3	27044	688015	NCI-H2171	83	JW-7-52-1	MTOR	1.2	0.004687	1.19563	0.965074	0.052302	1.53012
17.3	27563	688021	NCI-H345	83	JW-7-52-1	MTOR	1.2	0.004687	0.124982	0.860186	0.073354	0.952819
17.3	27975	688023	NCI-H446	83	JW-7-52-1	MTOR	1.2	0.004687	-1.85193	0.612451	0.117048	-0.113156
17.3	28526	688025	NCI-H526	83	JW-7-52-1	MTOR	1.2	0.004687	-0.061016	0.860119	0.049209	0.852527
17.3	29097	688026	NCI-H64	83	JW-7-52-1	MTOR	1.2	0.004687	-1.15605	0.753149	0.080294	0.262071
17.3	29521	688027	NCI-H69	83	JW-7-52-1	MTOR	1.2	0.004687	-1.21123	0.701329	0.145374	0.232317
17.3	30099	688031	NCI-H82	83	JW-7-52-1	MTOR	1.2	0.004687	-2.06486	0.585206	0.052874	-0.22797
17.3	31070	688086	SK-N-DZ	83	JW-7-52-1	MTOR	1.2	0.004687	-1.81483	0.622805	0.141933	-0.093152
17.3	31590	688087	SK-N-FI	83	JW-7-52-1	MTOR	1.2	0.004687	0.079513	0.867562	0.082272	0.928301
17.3	33074	713878	LU-139	83	JW-7-52-1	MTOR	1.2	0.004687	-1.92098	0.594137	0.101141	-0.150388
17.3	34094	713885	SBC-1	83	JW-7-52-1	MTOR	1.2	0.004687	-2.06616	0.584344	0.066967	-0.22867
17.3	40697	724859	Calu-6	83	JW-7-52-1	MTOR	1.2	0.004687	-1.68909	0.632458	0.09395	-0.025352
17.3	41237	724863	LU-65	83	JW-7-52-1	MTOR	1.2	0.004687	0.041269	0.837563	0.110852	0.90768
17.3	41815	724866	NCI-H1355	83	JW-7-52-1	MTOR	1.2	0.004687	-4.43478	0.268211	0.109255	-1.50586
17.3	43899	724872	SHP-77	83	JW-7-52-1	MTOR	1.2	0.004687	0.150388	0.891853	0.125478	0.966518
17.3	46281	735784	TE-5	83	JW-7-52-1	MTOR	1.2	0.004687	-3.14863	0.417361	0.103383	-0.812351
17.3	47869	749711	HCC1187	83	JW-7-52-1	MTOR	1.2	0.004687	-0.843715	0.768413	0.170212	0.430486
17.3	48906	749713	HCC1599	83	JW-7-52-1	MTOR	1.2	0.004687	-2.90157	0.453528	0.042283	-0.679131
17.3	49673	749715	HCC2157	83	JW-7-52-1	MTOR	1.2	0.004687	-1.51498	0.663308	0.169597	0.068531
17.3	50223	749716	HCC2218	83	JW-7-52-1	MTOR	1.2	0.004687	-1.31881	0.675999	0.143811	0.174308
17.3	51102	753531	BB30-HNC	83	JW-7-52-1	MTOR	1.2	0.004687	-2.82937	0.461568	0.096839	-0.640201
17.3	51420	753532	BB49-HNC	83	JW-7-52-1	MTOR	1.2	0.004687	-2.05634	0.571881	0.096779	-0.223375
17.3	51959	753533	BB65-RCC	83	JW-7-52-1	MTOR	1.2	0.004687	-3.85268	0.317682	0.149728	-1.19198
17.3	52790	753536	BOKU	83	JW-7-52-1	MTOR	1.2	0.004687	-1.22029	0.692858	0.235016	0.227435
17.3	55209	753546	CP66-MEL	83	JW-7-52-1	MTOR	1.2	0.004687	-1.56391	0.650647	0.201245	0.042147
17.3	55586	753547	CPC-N	83	JW-7-52-1	MTOR	1.2	0.004687	-0.213861	0.824472	0.073014	0.770111
17.3	56157	753548	CTV-1	83	JW-7-52-1	MTOR	1.2	0.004687	-3.80253	0.291746	0.104359	-1.16494
17.3	57016	753551	DMS-79	83	JW-7-52-1	MTOR	1.2	0.004687	0.142803	0.848876	0.102441	0.962428
17.3	57394	753552	DSH1	83	JW-7-52-1	MTOR	1.2	0.004687	-2.52477	0.510647	0.152531	-0.475956
17.3	58590	753555	EC-GI-10	83	JW-7-52-1	MTOR	1.2	0.004687	2.01871	0.97423	0.016103	1.97394
17.3	59626	753558	HA7-RCC	83	JW-7-52-1	MTOR	1.2	0.004687	-4.32506	0.251197	0.107126	-1.4467
17.3	61263	753563	IM-9	83	JW-7-52-1	MTOR	1.2	0.004687	1.75706	0.982045	0.06014	1.83285
17.3	61750	753564	IST-SL1	83	JW-7-52-1	MTOR	1.2	0.004687	-0.855158	0.757093	0.155025	0.424316
17.3	62086	753565	IST-SL2	83	JW-7-52-1	MTOR	1.2	0.004687	-2.65275	0.490021	0.159106	-0.544965
17.3	66386	753578	LB2241-RCC	83	JW-7-52-1	MTOR	1.2	0.004687	2.92784	0.982171	0.039758	2.46415
17.3	66706	753579	LB2518-MEL	83	JW-7-52-1	MTOR	1.2	0.004687	-2.19299	0.561469	0.115738	-0.29706
17.3	67047	753581	LB373-MEL-D	83	JW-7-52-1	MTOR	1.2	0.004687	-1.90552	0.60877	0.182992	-0.142052
17.3	67388	753582	LB647-SCLC	83	JW-7-52-1	MTOR	1.2	0.004687	-2.07609	0.577153	0.106326	-0.234023
17.3	67670	753583	LB771-HNC	83	JW-7-52-1	MTOR	1.2	0.004687	-2.60148	0.498392	0.150879	-0.517321
17.3	68218	753584	LB831-BLC	83	JW-7-52-1	MTOR	1.2	0.004687	-1.73311	0.633425	0.087072	-0.049086
17.3	68793	753585	LB996-RCC	83	JW-7-52-1	MTOR	1.2	0.004687	-4.39682	0.248964	0.149273	-1.48539
17.3	69843	753588	LU-134-A	83	JW-7-52-1	MTOR	1.2	0.004687	-0.70084	0.772221	0.064892	0.507526
17.3	70179	753589	LU-165	83	JW-7-52-1	MTOR	1.2	0.004687	-0.118368	0.829968	0.06812	0.821602
17.3	70751	753592	LXF-289	83	JW-7-52-1	MTOR	1.2	0.004687	-3.53159	0.351367	0.147357	-1.01885
17.3	71301	753594	MS-1	83	JW-7-52-1	MTOR	1.2	0.004687	-1.07881	0.743116	0.138223	0.303722
17.3	71873	753595	MZ1-PC	83	JW-7-52-1	MTOR	1.2	0.004687	-2.66014	0.489946	0.10975	-0.548952
17.3	72217	753596	MZ7-mel	83	JW-7-52-1	MTOR	1.2	0.004687	-3.25863	0.396146	0.104855	-0.871666
17.3	72528	753597	NCI-H128	83	JW-7-52-1	MTOR	1.2	0.004687	1.91541	0.916798	0.060441	1.91824
17.3	72568	753599	NCI-H1304	83	JW-7-52-1	MTOR	1.2	0.004687	0.063096	0.8528	0.069137	0.919449
17.3	73738	753605	NCI-H510A	83	JW-7-52-1	MTOR	1.2	0.004687	-0.27879	0.843799	0.109854	0.7351
17.3	75402	753611	SCLC-21H	83	JW-7-52-1	MTOR	1.2	0.004687	0.021283	0.85003	0.069986	0.896903
17.3	75714	753612	SK-MM-2	83	JW-7-52-1	MTOR	1.2	0.004687	-2.10167	0.575777	0.059772	-0.247816
17.3	77197	753616	BE2-M17	83	JW-7-52-1	MTOR	1.2	0.004687	-0.381717	0.814422	0.071769	0.679601
17.3	77741	753618	KELLY	83	JW-7-52-1	MTOR	1.2	0.004687	-0.990901	0.753472	0.152394	0.351122
17.3	78318	753620	SIMA	83	JW-7-52-1	MTOR	1.2	0.004687	0.255001	0.863007	0.030508	1.02293
17.3	78867	753621	TE-1	83	JW-7-52-1	MTOR	1.2	0.004687	-1.45904	0.657196	0.113395	0.098694
17.3	79418	753622	TE-10	83	JW-7-52-1	MTOR	1.2	0.004687	-3.28683	0.389103	0.092486	-0.88687
17.3	79736	753623	TE-8	83	JW-7-52-1	MTOR	1.2	0.004687	-3.17606	0.410394	0.211999	-0.827144
17.3	83349	905938	HL-60	83	JW-7-52-1	MTOR	1.2	0.004687	-1.79504	0.631604	0.129108	-0.082481
17.3	84433	905940	K-562	83	JW-7-52-1	MTOR	1.2	0.004687	-2.22109	0.559477	0.103136	-0.312211
17.3	85010	905941	NCI-H226	83	JW-7-52-1	MTOR	1.2	0.004687	1.17624	0.936393	0.056388	1.51967
17.3	85588	905942	NCI-H23	83	JW-7-52-1	MTOR	1.2	0.004687	-2.074	0.582196	0.158375	-0.2329
17.3	88419	905948	A498	83	JW-7-52-1	MTOR	1.2	0.004687	3.95647	0.978909	0.033363	3.0188
17.3	90288	905952	CCRF-CEM	83	JW-7-52-1	MTOR	1.2	0.004687	-3.26728	0.384268	0.102073	-0.876331
17.3	91128	905955	SK-MEL-2	83	JW-7-52-1	MTOR	1.2	0.004687	-1.09768	0.723264	0.181442	0.293547
17.3	92536	905958	MOLT-4	83	JW-7-52-1	MTOR	1.2	0.004687	-2.63417	0.492353	0.116251	-0.534949
17.3	95473	905964	RPMI-8226	83	JW-7-52-1	MTOR	1.2	0.004687	-4.46182	0.201996	0.170099	-1.52044
17.3	96016	905965	SR	83	JW-7-52-1	MTOR	1.2	0.004687	-2.60049	0.498292	0.091784	-0.516788
17.3	96587	905967	NCI-H322M	83	JW-7-52-1	MTOR	1.2	0.004687	1.95901	0.950895	0.086339	1.94175
17.3	98012	905970	EKVX	83	JW-7-52-1	MTOR	1.2	0.004687	-0.95168	0.668022	0.117006	0.37227
17.3	99895	905974	LOXIMVI	83	JW-7-52-1	MTOR	1.2	0.004687	-1.85227	0.622627	0.11243	-0.113338
17.3	101460	905977	UACC-257	83	JW-7-52-1	MTOR	1.2	0.004687	-2.14314	0.564079	0.098525	-0.270176
17.3	102002	905978	RXF393	83	JW-7-52-1	MTOR	1.2	0.004687	-3.26	0.409464	0.216335	-0.872401
17.3	102867	905980	TK10	83	JW-7-52-1	MTOR	1.2	0.004687	-3.07917	0.429151	0.06223	-0.774897
17.3	103707	905982	SNB75	83	JW-7-52-1	MTOR	1.2	0.004687	-3.25408	0.412701	0.194877	-0.869209
17.3	104528	905984	SF539	83	JW-7-52-1	MTOR	1.2	0.004687	-0.225547	0.853328	0.056584	0.76381
17.3	105396	905986	SF268	83	JW-7-52-1	MTOR	1.2	0.004687	-2.29173	0.545801	0.133702	-0.350303
17.3	105945	905989	KM12	83	JW-7-52-1	MTOR	1.2	0.004687	-2.49784	0.514146	0.152552	-0.461438
17.3	106495	905990	OVCAR-4	83	JW-7-52-1	MTOR	1.2	0.004687	-3.59052	0.370813	0.122403	-1.05062
17.3	108595	906746	Becker	83	JW-7-52-1	MTOR	1.2	0.004687	-2.93869	0.447688	0.233755	-0.699149
17.3	109172	906763	BE-13	83	JW-7-52-1	MTOR	1.2	0.004687	-3.12152	0.413243	0.215611	-0.797731
17.3	109747	906765	ARH-77	83	JW-7-52-1	MTOR	1.2	0.004687	-2.56645	0.503857	0.217126	-0.498433
17.3	112030	906794	A253	83	JW-7-52-1	MTOR	1.2	0.004687	-0.401635	0.819659	0.142785	0.668861
17.3	114128	906800	697	83	JW-7-52-1	MTOR	1.2	0.004687	-3.60309	0.324665	0.065757	-1.0574
17.3	115175	906803	ACN	83	JW-7-52-1	MTOR	1.2	0.004687	-4.16481	0.260663	0.090627	-1.36029
17.3	116698	906808	COR-L88	83	JW-7-52-1	MTOR	1.2	0.004687	-0.149122	0.818998	0.058411	0.805019
17.3	117227	906812	COLO-824	83	JW-7-52-1	MTOR	1.2	0.004687	-0.722858	0.774732	0.132807	0.495654
17.3	117761	906813	COLO-800	83	JW-7-52-1	MTOR	1.2	0.004687	2.70221	0.987795	0.026238	2.34249
17.3	123974	906831	Daudi	83	JW-7-52-1	MTOR	1.2	0.004687	-3.10376	0.41341	0.182475	-0.788154
17.3	124522	906832	DB	83	JW-7-52-1	MTOR	1.2	0.004687	-1.1365	0.71028	0.149641	0.272612
17.3	125552	906834	D-283MED	83	JW-7-52-1	MTOR	1.2	0.004687	0.263668	0.898425	0.19273	1.0276
17.3	126631	906836	DEL	83	JW-7-52-1	MTOR	1.2	0.004687	-3.52395	0.33715	0.173725	-1.01473
17.3	127674	906838	DG-75	83	JW-7-52-1	MTOR	1.2	0.004687	-1.48715	0.670612	0.115585	0.083537
17.3	128728	906841	DJM-1	83	JW-7-52-1	MTOR	1.2	0.004687	0.195733	0.87873	0.124551	0.990969
17.3	129047	906842	DOHH-2	83	JW-7-52-1	MTOR	1.2	0.004687	-4.96834	0.159104	0.042595	-1.79356
17.3	129745	906844	DU-4475	83	JW-7-52-1	MTOR	1.2	0.004687	-2.31413	0.548018	0.077186	-0.362381
17.3	130284	906846	EB2	83	JW-7-52-1	MTOR	1.2	0.004687	1.07837	0.953275	0.152035	1.4669
17.3	130855	906847	EB-3	83	JW-7-52-1	MTOR	1.2	0.004687	-3.05223	0.431724	0.147199	-0.760372
17.3	132025	906850	ECC4	83	JW-7-52-1	MTOR	1.2	0.004687	-0.180823	0.783403	0.047845	0.787925
17.3	133531	906854	EHEB	83	JW-7-52-1	MTOR	1.2	0.004687	-1.07485	0.693762	0.095211	0.305856
17.3	133777	906855	EM-2	83	JW-7-52-1	MTOR	1.2	0.004687	-2.31383	0.541539	0.232385	-0.362215
17.3	134319	906856	EoL-1-cell	83	JW-7-52-1	MTOR	1.2	0.004687	-3.31099	0.379648	0.065098	-0.899897
17.3	135441	906862	EVSA-T	83	JW-7-52-1	MTOR	1.2	0.004687	-4.46216	0.200192	0.082997	-1.52062
17.3	137956	906869	GCIY	83	JW-7-52-1	MTOR	1.2	0.004687	-4.44695	0.238859	0.070133	-1.51242
17.3	138422	906870	GDM-1	83	JW-7-52-1	MTOR	1.2	0.004687	-3.29084	0.387147	0.063198	-0.88903
17.3	138963	906871	GI-1	83	JW-7-52-1	MTOR	1.2	0.004687	-3.54135	0.348275	0.168813	-1.02411
17.3	139516	906872	GI-ME-N	83	JW-7-52-1	MTOR	1.2	0.004687	-1.79425	0.608224	0.1774	-0.082053
17.3	140378	906875	GOTO	83	JW-7-52-1	MTOR	1.2	0.004687	-1.69818	0.631796	0.120614	-0.03025
17.3	140920	906877	GR-ST	83	JW-7-52-1	MTOR	1.2	0.004687	-3.32569	0.393902	0.115313	-0.907822
17.3	143012	907043	H9	83	JW-7-52-1	MTOR	1.2	0.004687	-2.44408	0.52533	0.13482	-0.432452
17.3	143560	907044	HC-1	83	JW-7-52-1	MTOR	1.2	0.004687	-4.14036	0.260058	0.11774	-1.3471
17.3	145936	907050	HD-MY-Z	83	JW-7-52-1	MTOR	1.2	0.004687	-4.21982	0.254091	0.025094	-1.38995
17.3	147015	907053	HEL	83	JW-7-52-1	MTOR	1.2	0.004687	-3.90624	0.278471	0.097592	-1.22087
17.3	147809	907056	HH	83	JW-7-52-1	MTOR	1.2	0.004687	-2.12057	0.565199	0.148269	-0.258006
17.3	151126	907063	HT	83	JW-7-52-1	MTOR	1.2	0.004687	-2.50671	0.513832	0.132431	-0.46622
17.3	152943	907067	HT-144	83	JW-7-52-1	MTOR	1.2	0.004687	-4.26962	0.259673	0.107775	-1.4168
17.3	155673	907073	HuTu-80	83	JW-7-52-1	MTOR	1.2	0.004687	-4.42448	0.2	0.075369	-1.5003
17.3	156539	907170	IMR-5	83	JW-7-52-1	MTOR	1.2	0.004687	-2.26955	0.555039	0.266397	-0.338343
17.3	157374	907172	IST-MEL1	83	JW-7-52-1	MTOR	1.2	0.004687	-3.76511	0.332402	0.118438	-1.14476
17.3	157914	907173	IST-MES1	83	JW-7-52-1	MTOR	1.2	0.004687	-1.44393	0.676907	0.171998	0.106845
17.3	158432	907175	JAR	83	JW-7-52-1	MTOR	1.2	0.004687	-2.11801	0.575627	0.12544	-0.25663
17.3	159043	907268	JiyoyeP-2003	83	JW-7-52-1	MTOR	1.2	0.004687	-2.16795	0.571123	0.126414	-0.283557
17.3	159587	907269	JVM-2	83	JW-7-52-1	MTOR	1.2	0.004687	0.033416	0.832392	0.119783	0.903446
17.3	160130	907270	JVM-3	83	JW-7-52-1	MTOR	1.2	0.004687	1.37078	0.950498	0.025652	1.62457
17.3	161223	907272	KARPAS-45	83	JW-7-52-1	MTOR	1.2	0.004687	-0.853719	0.785273	0.214958	0.425092
17.3	161765	907273	KARPAS-299	83	JW-7-52-1	MTOR	1.2	0.004687	-2.18913	0.569125	0.202251	-0.294977
17.3	162297	907274	KARPAS-422	83	JW-7-52-1	MTOR	1.2	0.004687	-2.21068	0.560698	0.294945	-0.306599
17.3	162869	907275	KASUMI-1	83	JW-7-52-1	MTOR	1.2	0.004687	0.405777	0.894312	0.107114	1.10423
17.3	163559	907277	KE-37	83	JW-7-52-1	MTOR	1.2	0.004687	-4.00633	0.252894	0.184953	-1.27483
17.3	164103	907278	KG-1	83	JW-7-52-1	MTOR	1.2	0.004687	-0.956984	0.760861	0.219342	0.36941
17.3	164599	907279	KINGS-1	83	JW-7-52-1	MTOR	1.2	0.004687	-2.90074	0.457592	0.128567	-0.678684
17.3	165179	907280	KMOE-2	83	JW-7-52-1	MTOR	1.2	0.004687	-1.27314	0.714387	0.107697	0.198935
17.3	165721	907281	KMS-12-BM	83	JW-7-52-1	MTOR	1.2	0.004687	-1.40492	0.701147	0.188356	0.127879
17.3	166130	907282	KNS-42	83	JW-7-52-1	MTOR	1.2	0.004687	-2.75008	0.476639	0.191039	-0.597446
17.3	166472	907284	K052	83	JW-7-52-1	MTOR	1.2	0.004687	-1.92626	0.615483	0.151541	-0.153234
17.3	168437	907290	H-EMC-SS	83	JW-7-52-1	MTOR	1.2	0.004687	-0.866278	0.730273	0.077189	0.41832
17.3	170919	907300	KY821	83	JW-7-52-1	MTOR	1.2	0.004687	-1.54583	0.673775	0.132208	0.051896
17.3	171461	907311	KU812	83	JW-7-52-1	MTOR	1.2	0.004687	-3.70257	0.319249	0.081644	-1.11104
17.3	172538	907313	KS-1	83	JW-7-52-1	MTOR	1.2	0.004687	-4.1601	0.284585	0.121837	-1.35775
17.3	173111	907314	KP-N-YN	83	JW-7-52-1	MTOR	1.2	0.004687	1.85394	0.958739	0.072218	1.88509
17.3	175805	907322	L-428	83	JW-7-52-1	MTOR	1.2	0.004687	-2.20762	0.564324	0.263971	-0.304945
17.3	176356	907323	L-540	83	JW-7-52-1	MTOR	1.2	0.004687	-1.19062	0.727064	0.151015	0.243431
17.3	176927	907391	J-RT3-T3-5	83	JW-7-52-1	MTOR	1.2	0.004687	-2.24072	0.558998	0.073238	-0.322794
17.3	177263	907783	LAMA-84	83	JW-7-52-1	MTOR	1.2	0.004687	-3.55114	0.350837	0.212908	-1.02939
17.3	177835	907785	LC-1F	83	JW-7-52-1	MTOR	1.2	0.004687	-3.21365	0.412727	0.074163	-0.847408
17.3	178002	907786	LC-2-ad	83	JW-7-52-1	MTOR	1.2	0.004687	-4.22292	0.256035	0.135218	-1.39162
17.3	178311	907787	LC4-1	83	JW-7-52-1	MTOR	1.2	0.004687	-2.39401	0.529782	0.158827	-0.40545
17.3	178882	907788	LNCaP-Clone-FGC	83	JW-7-52-1	MTOR	1.2	0.004687	1.34919	0.934661	0.042995	1.61293
17.3	179404	907789	LOUCY	83	JW-7-52-1	MTOR	1.2	0.004687	-2.67926	0.484523	0.130543	-0.559262
17.3	180494	907791	LP-1	83	JW-7-52-1	MTOR	1.2	0.004687	-2.30336	0.549505	0.12025	-0.35657
17.3	180880	907792	LS-123	83	JW-7-52-1	MTOR	1.2	0.004687	-2.60758	0.497595	0.128057	-0.52061
17.3	181434	907794	LS-411N	83	JW-7-52-1	MTOR	1.2	0.004687	-3.44803	0.377033	0.129508	-0.973792
17.3	181977	907795	LS-513	83	JW-7-52-1	MTOR	1.2	0.004687	-1.19327	0.709957	0.137104	0.242003
17.3	183107	907799	MC116	83	JW-7-52-1	MTOR	1.2	0.004687	-3.56022	0.325129	0.08619	-1.03428
17.3	183732	908119	MDA-MB-134-VI	83	JW-7-52-1	MTOR	1.2	0.004687	-1.78207	0.622275	0.059717	-0.075483
17.3	186600	908126	MEG-01	83	JW-7-52-1	MTOR	1.2	0.004687	-1.55842	0.665799	0.067946	0.04511
17.3	190604	908135	MHH-NB-11	83	JW-7-52-1	MTOR	1.2	0.004687	0.96306	0.919332	0.073407	1.40472
17.3	190820	908136	MHH-PREB-1	83	JW-7-52-1	MTOR	1.2	0.004687	-3.84177	0.296056	0.074062	-1.1861
17.3	192363	908141	ML-2	83	JW-7-52-1	MTOR	1.2	0.004687	-2.20386	0.56475	0.221091	-0.302918
17.3	192930	908142	MLMA	83	JW-7-52-1	MTOR	1.2	0.004687	-2.35159	0.537804	0.203056	-0.382578
17.3	193507	908143	MN-60	83	JW-7-52-1	MTOR	1.2	0.004687	-0.563105	0.791389	0.117695	0.581794
17.3	195057	908146	MOLT-13	83	JW-7-52-1	MTOR	1.2	0.004687	-1.30585	0.710803	0.112642	0.181298
17.3	195914	908148	MONO-MAC-6	83	JW-7-52-1	MTOR	1.2	0.004687	-2.5372	0.508237	0.078244	-0.482661
17.3	196445	908149	Mo-T	83	JW-7-52-1	MTOR	1.2	0.004687	2.5584	0.982497	0.018587	2.26495
17.3	197025	908150	MPP-89	83	JW-7-52-1	MTOR	1.2	0.004687	-1.92698	0.592539	0.163385	-0.153626
17.3	197595	908151	MRK-nu-1	83	JW-7-52-1	MTOR	1.2	0.004687	-4.87273	0.159939	0.028872	-1.74201
17.3	198165	908152	MSTO-211H	83	JW-7-52-1	MTOR	1.2	0.004687	0.175996	0.891544	0.11146	0.980326
17.3	198720	908156	MV-4-11	83	JW-7-52-1	MTOR	1.2	0.004687	-2.56746	0.503959	0.037297	-0.498976
17.3	199252	908158	NALM-6	83	JW-7-52-1	MTOR	1.2	0.004687	-4.15967	0.240216	0.138759	-1.35752
17.3	199825	908159	NAMALWA	83	JW-7-52-1	MTOR	1.2	0.004687	-3.46524	0.351299	0.112183	-0.983071
17.3	200405	908440	NB69	83	JW-7-52-1	MTOR	1.2	0.004687	-1.41374	0.693149	0.176499	0.123121
17.3	201844	908444	NCI-SNU-1	83	JW-7-52-1	MTOR	1.2	0.004687	-0.612158	0.786644	0.157174	0.555345
17.3	202388	908445	NCI-SNU-5	83	JW-7-52-1	MTOR	1.2	0.004687	-1.82509	0.619476	0.133038	-0.098681
17.3	202940	908446	NCI-SNU-16	83	JW-7-52-1	MTOR	1.2	0.004687	-1.24761	0.718887	0.083631	0.212701
17.3	203431	908447	NH-12	83	JW-7-52-1	MTOR	1.2	0.004687	1.46641	0.941925	0.102821	1.67613
17.3	203956	908448	NKM-1	83	JW-7-52-1	MTOR	1.2	0.004687	-0.651164	0.782774	0.115958	0.534312
17.3	204486	908449	NMC-G1	83	JW-7-52-1	MTOR	1.2	0.004687	-3.81707	0.327707	0.146995	-1.17278
17.3	204830	908450	no-11	83	JW-7-52-1	MTOR	1.2	0.004687	-4.21552	0.278495	0.102335	-1.38763
17.3	205169	908451	NOMO-1	83	JW-7-52-1	MTOR	1.2	0.004687	-0.941962	0.734384	0.147417	0.377511
17.3	205745	908452	no-10	83	JW-7-52-1	MTOR	1.2	0.004687	-4.11987	0.288941	0.106842	-1.33606
17.3	207056	908457	NCI-H747	83	JW-7-52-1	MTOR	1.2	0.004687	-3.49276	0.371064	0.084504	-0.997908
17.3	207607	908458	NCI-H716	83	JW-7-52-1	MTOR	1.2	0.004687	2.67166	0.969084	0.04635	2.32602
17.3	210441	908464	NCI-H1522	83	JW-7-52-1	MTOR	1.2	0.004687	-0.711161	0.798037	0.107261	0.501961
17.3	211131	908467	NCI-H1155	83	JW-7-52-1	MTOR	1.2	0.004687	-0.646939	0.816517	0.115821	0.53659
17.3	211838	908469	NCI-H1436	83	JW-7-52-1	MTOR	1.2	0.004687	2.05201	0.961404	0.052713	1.99189
17.3	212709	908471	NCI-H1581	83	JW-7-52-1	MTOR	1.2	0.004687	-1.32746	0.703087	0.141223	0.169644
17.3	213669	908473	NCI-H1666	83	JW-7-52-1	MTOR	1.2	0.004687	1.94763	0.962645	0.03266	1.93561
17.3	215861	908480	NCI-H2081	83	JW-7-52-1	MTOR	1.2	0.004687	0.682347	0.90505	0.056949	1.25336
17.3	216196	908481	NCI-H2196	83	JW-7-52-1	MTOR	1.2	0.004687	-0.826706	0.757878	0.080566	0.439658
17.3	216871	908483	NCI-H524	83	JW-7-52-1	MTOR	1.2	0.004687	-0.843387	0.776488	0.14922	0.430663
17.3	217450	909194	NCI-H748	83	JW-7-52-1	MTOR	1.2	0.004687	-1.87012	0.601374	0.135672	-0.122965
17.3	217614	909248	ONS-76	83	JW-7-52-1	MTOR	1.2	0.004687	-1.92859	0.600867	0.068443	-0.154489
17.3	218190	909249	OPM-2	83	JW-7-52-1	MTOR	1.2	0.004687	-4.2621	0.221199	0.081224	-1.41274
17.3	218761	909250	OS-RC-2	83	JW-7-52-1	MTOR	1.2	0.004687	-4.27991	0.285601	0.143438	-1.42235
17.3	219816	909252	P30-OHK	83	JW-7-52-1	MTOR	1.2	0.004687	0.370441	0.924971	0.164051	1.08517
17.3	220358	909253	P31-FUJ	83	JW-7-52-1	MTOR	1.2	0.004687	0.458788	0.952149	0.075884	1.13281
17.3	221283	909256	OCUB-M	83	JW-7-52-1	MTOR	1.2	0.004687	-4.89652	0.147354	0.092684	-1.75483
17.3	222284	909260	PF-382	83	JW-7-52-1	MTOR	1.2	0.004687	-2.49465	0.516165	0.133992	-0.459716
17.3	222827	909262	Raji	83	JW-7-52-1	MTOR	1.2	0.004687	-0.500726	0.814634	0.192713	0.61543
17.3	224359	909696	REH	83	JW-7-52-1	MTOR	1.2	0.004687	-0.432845	0.818748	0.194302	0.652032
17.3	224928	909697	RF-48	83	JW-7-52-1	MTOR	1.2	0.004687	-2.258	0.550059	0.149551	-0.332115
17.3	225476	909698	RKO	83	JW-7-52-1	MTOR	1.2	0.004687	-4.19227	0.248414	0.081204	-1.37509
17.3	226797	909701	RPMI-6666	83	JW-7-52-1	MTOR	1.2	0.004687	-1.39045	0.670638	0.123663	0.135681
17.3	227366	909702	RPMI-8402	83	JW-7-52-1	MTOR	1.2	0.004687	-2.46239	0.521994	0.116118	-0.442322
17.3	227904	909703	RS4-11	83	JW-7-52-1	MTOR	1.2	0.004687	-2.84423	0.457941	0.188931	-0.648214
17.3	230798	909711	SCH	83	JW-7-52-1	MTOR	1.2	0.004687	-2.00446	0.589316	0.139216	-0.195402
17.3	231131	909712	SF126	83	JW-7-52-1	MTOR	1.2	0.004687	-3.16725	0.411038	0.141133	-0.822393
17.3	231471	909713	SH-4	83	JW-7-52-1	MTOR	1.2	0.004687	-3.59726	0.372658	0.14437	-1.05426
17.3	232051	909715	SIG-M5	83	JW-7-52-1	MTOR	1.2	0.004687	-2.36375	0.54047	0.051652	-0.389137
17.3	232723	909717	SJSA-1	83	JW-7-52-1	MTOR	1.2	0.004687	-2.96533	0.443748	0.124395	-0.713513
17.3	234296	909720	SK-LMS-1	83	JW-7-52-1	MTOR	1.2	0.004687	-4.18755	0.252143	0.055164	-1.37255
17.3	235333	909722	SKM-1	83	JW-7-52-1	MTOR	1.2	0.004687	2.38966	0.973439	0.058047	2.17396
17.3	235568	909723	SK-MEL-1	83	JW-7-52-1	MTOR	1.2	0.004687	-0.128959	0.869911	0.100232	0.815891
17.3	238305	909730	SK-NEP-1	83	JW-7-52-1	MTOR	1.2	0.004687	-1.81064	0.626061	0.091226	-0.09089
17.3	238639	909731	SK-PN-DW	83	JW-7-52-1	MTOR	1.2	0.004687	-2.87497	0.45552	0.024476	-0.664792
17.3	239208	909732	SK-UT-1	83	JW-7-52-1	MTOR	1.2	0.004687	-3.70324	0.319114	0.112879	-1.1114
17.3	241973	909740	SNU-C2B	83	JW-7-52-1	MTOR	1.2	0.004687	-1.53873	0.644298	0.089108	0.055724
17.3	242535	909742	SU-DHL-1	83	JW-7-52-1	MTOR	1.2	0.004687	0.052747	0.938365	0.183883	0.913869
17.3	242702	909743	SUP-T1	83	JW-7-52-1	MTOR	1.2	0.004687	2.42011	0.988203	0.086498	2.19038
17.3	247752	909754	SW684	83	JW-7-52-1	MTOR	1.2	0.004687	1.76722	0.92295	0.139282	1.83833
17.3	248811	909756	SW872	83	JW-7-52-1	MTOR	1.2	0.004687	-4.18829	0.246111	0.135697	-1.37295
17.3	249875	909758	SW962	83	JW-7-52-1	MTOR	1.2	0.004687	-3.03934	0.435624	0.146353	-0.753419
17.3	250205	909759	SW982	83	JW-7-52-1	MTOR	1.2	0.004687	-3.88531	0.303314	0.210976	-1.20958
17.3	251303	909762	TALL-1	83	JW-7-52-1	MTOR	1.2	0.004687	-1.50656	0.672579	0.110348	0.073072
17.3	252535	909771	THP-1	83	JW-7-52-1	MTOR	1.2	0.004687	0.45508	0.916524	0.180169	1.13081
17.3	252871	909773	TUR	83	JW-7-52-1	MTOR	1.2	0.004687	1.41982	0.96464	0.11772	1.65101
17.3	254433	909777	U-698-M	83	JW-7-52-1	MTOR	1.2	0.004687	0.254617	0.882351	0.139347	1.02272
17.3	257355	909785	WSU-NHL	83	JW-7-52-1	MTOR	1.2	0.004687	1.04997	0.956529	0.026734	1.45158
17.3	259291	909974	RCC10RGB	83	JW-7-52-1	MTOR	1.2	0.004687	1.34679	0.861685	0.263933	1.61163
17.3	259819	909975	KURAMOCHI	83	JW-7-52-1	MTOR	1.2	0.004687	-3.47614	0.370365	0.097266	-0.988951
17.3	260397	909976	KM-H2	83	JW-7-52-1	MTOR	1.2	0.004687	-0.288891	0.856845	0.206208	0.729654
17.3	262393	910401	Ramos-2G6-4C10	83	JW-7-52-1	MTOR	1.2	0.004687	-3.62989	0.325318	0.051879	-1.07185
17.3	262963	910544	RPMI-8866	83	JW-7-52-1	MTOR	1.2	0.004687	1.52622	0.967659	0.012279	1.70838
17.3	263443	910545	QIMR-WIL	83	JW-7-52-1	MTOR	1.2	0.004687	-2.24992	0.554871	0.162649	-0.327758
17.3	263777	910546	PSN1	83	JW-7-52-1	MTOR	1.2	0.004687	-4.15992	0.240763	0.130068	-1.35765
17.3	265374	910554	CW-2	83	JW-7-52-1	MTOR	1.2	0.004687	2.33554	0.973625	0.050302	2.14478
17.3	265949	910566	CMK	83	JW-7-52-1	MTOR	1.2	0.004687	-4.47595	0.196106	0.070024	-1.52806
17.3	266283	910567	CHP-126	83	JW-7-52-1	MTOR	1.2	0.004687	1.75718	0.963444	0.044012	1.83292
17.3	266600	910568	CGTH-W-1	83	JW-7-52-1	MTOR	1.2	0.004687	-2.02429	0.589785	0.188489	-0.206095
17.3	267081	910569	COLO-320-HSR	83	JW-7-52-1	MTOR	1.2	0.004687	-2.05437	0.590577	0.101662	-0.222311
17.3	267654	910687	ATN-1	83	JW-7-52-1	MTOR	1.2	0.004687	-3.36875	0.373591	0.089347	-0.931044
17.3	268196	910688	CESS	83	JW-7-52-1	MTOR	1.2	0.004687	-3.38124	0.366269	0.071824	-0.937776
17.3	269240	910691	COLO-684	83	JW-7-52-1	MTOR	1.2	0.004687	-2.85157	0.460676	0.090812	-0.652171
17.3	269817	910692	COLO-668	83	JW-7-52-1	MTOR	1.2	0.004687	-1.38152	0.686692	0.131521	0.140497
17.3	272211	910700	C2BBe1	83	JW-7-52-1	MTOR	1.2	0.004687	-1.22848	0.696277	0.230912	0.223019
17.3	273515	910703	CA46	83	JW-7-52-1	MTOR	1.2	0.004687	-0.586232	0.785173	0.260851	0.569324
17.3	274914	910706	BL-41	83	JW-7-52-1	MTOR	1.2	0.004687	-4.62083	0.157308	0.126689	-1.60618
17.3	275490	910707	BL-70	83	JW-7-52-1	MTOR	1.2	0.004687	-4.86741	0.141044	0.123453	-1.73914
17.3	275762	910710	BV-173	83	JW-7-52-1	MTOR	1.2	0.004687	-3.57065	0.337217	0.152874	-1.03991
17.3	276299	910779	IA-LM	83	JW-7-52-1	MTOR	1.2	0.004687	-3.2211	0.405643	0.113818	-0.851429
17.3	276864	910780	TGW	83	JW-7-52-1	MTOR	1.2	0.004687	-1.00232	0.758969	0.071514	0.344962
17.3	280809	910861	RL	83	JW-7-52-1	MTOR	1.2	0.004687	2.04448	0.981732	0.080194	1.98784
17.3	282862	910905	SNU-C1	83	JW-7-52-1	MTOR	1.2	0.004687	-1.39159	0.65452	0.127577	0.135063
17.3	283439	910906	ST486	83	JW-7-52-1	MTOR	1.2	0.004687	-2.16787	0.570878	0.092219	-0.283516
17.3	285031	910911	SCC-15	83	JW-7-52-1	MTOR	1.2	0.004687	0.595393	0.866848	0.156014	1.20647
17.3	286530	910918	BC-3	83	JW-7-52-1	MTOR	1.2	0.004687	-2.27403	0.552963	0.159981	-0.340755
17.3	286697	910919	BC-1	83	JW-7-52-1	MTOR	1.2	0.004687	0.503444	0.930502	0.159212	1.15689
17.3	287262	910920	A704	83	JW-7-52-1	MTOR	1.2	0.004687	-2.71387	0.480071	0.212027	-0.577924
17.3	287773	910921	A101D	83	JW-7-52-1	MTOR	1.2	0.004687	-3.78371	0.33213	0.147081	-1.15479
17.3	290594	910930	SCC-3	83	JW-7-52-1	MTOR	1.2	0.004687	-2.0162	0.603212	0.134876	-0.201729
17.3	291267	910932	GAK	83	JW-7-52-1	MTOR	1.2	0.004687	-3.20897	0.400064	0.107933	-0.844884
17.3	291837	910933	AM-38	83	JW-7-52-1	MTOR	1.2	0.004687	0.725278	0.914998	0.124055	1.27651
17.3	292380	910934	A4-Fuk	83	JW-7-52-1	MTOR	1.2	0.004687	-4.00238	0.287816	0.095183	-1.2727
17.3	292952	910935	A3-KAW	83	JW-7-52-1	MTOR	1.2	0.004687	-2.68482	0.483408	0.106392	-0.56226
17.3	294013	910937	COR-L279	83	JW-7-52-1	MTOR	1.2	0.004687	-2.18799	0.567292	0.127792	-0.294364
17.3	294853	910942	NEC8	83	JW-7-52-1	MTOR	1.2	0.004687	-0.701784	0.803574	0.078425	0.507017
17.3	295377	910943	CAS-1	83	JW-7-52-1	MTOR	1.2	0.004687	1.5515	0.922214	0.137912	1.72202
17.3	295923	910944	ALL-PO	83	JW-7-52-1	MTOR	1.2	0.004687	-2.90323	0.451596	0.124254	-0.680027
17.3	296767	910947	OCI-AML2	83	JW-7-52-1	MTOR	1.2	0.004687	-3.51987	0.334542	0.178472	-1.01253
17.3	297334	910948	MFM-223	83	JW-7-52-1	MTOR	1.2	0.004687	2.85748	0.988555	0.032685	2.42621
17.3	299353	917486	LS-1034	83	JW-7-52-1	MTOR	1.2	0.004687	-1.23321	0.698782	0.178563	0.220469
17.3	301921	924106	CAL-148	83	JW-7-52-1	MTOR	1.2	0.004687	-2.10289	0.580171	0.072257	-0.248476
17.3	303384	924110	HDLM-2	83	JW-7-52-1	MTOR	1.2	0.004687	0.629598	0.913981	0.086292	1.22491
17.3	304889	924186	KGN	83	JW-7-52-1	MTOR	1.2	0.004687	-4.77041	0.210699	0.128597	-1.68683
17.3	305955	924188	KNS-81-FD	83	JW-7-52-1	MTOR	1.2	0.004687	-2.09385	0.568174	0.187715	-0.243603
17.3	306283	924189	KP-N-RT-BM-1	83	JW-7-52-1	MTOR	1.2	0.004687	0.232812	0.84214	0.084299	1.01096
17.3	306314	924238	K5	83	JW-7-52-1	MTOR	1.2	0.004687	-2.81004	0.464364	0.108206	-0.629781
17.3	306879	924239	L-363	83	JW-7-52-1	MTOR	1.2	0.004687	-4.86912	0.149484	0.145812	-1.74006
17.3	308020	924242	NCI-H719	83	JW-7-52-1	MTOR	1.2	0.004687	-0.375084	0.813286	0.140191	0.683177
17.3	308103	924244	NCI-H1975	83	JW-7-52-1	MTOR	1.2	0.004687	-3.9737	0.300642	0.133578	-1.25724
17.3	308647	924246	NCI-H2107	83	JW-7-52-1	MTOR	1.2	0.004687	-0.120273	0.823918	0.067421	0.820574
17.3	308684	924247	SW954	83	JW-7-52-1	MTOR	1.2	0.004687	-2.91911	0.448038	0.079925	-0.688591
17.3	309004	924248	TE-441-T	83	JW-7-52-1	MTOR	1.2	0.004687	-0.363604	0.826904	0.095846	0.689368
17.3	309884	925339	MMAC-SF	83	JW-7-52-1	MTOR	1.2	0.004687	-3.78593	0.318883	0.127228	-1.15599
17.3	311242	925342	NBsusSR	83	JW-7-52-1	MTOR	1.2	0.004687	-3.20769	0.397494	0.061161	-0.844194
17.3	311576	925343	MFH-ino	83	JW-7-52-1	MTOR	1.2	0.004687	-3.61387	0.351852	0.157468	-1.06322
17.3	314247	930082	RL95-2	83	JW-7-52-1	MTOR	1.2	0.004687	-4.69266	0.192892	0.081213	-1.64491
17.3	317049	946353	TE-9	83	JW-7-52-1	MTOR	1.2	0.004687	-1.24151	0.703115	0.138322	0.215989
17.3	317948	946355	TE-6	83	JW-7-52-1	MTOR	1.2	0.004687	0.013338	0.837182	0.193148	0.892619
17.3	318492	946356	TE-12	83	JW-7-52-1	MTOR	1.2	0.004687	-3.3788	0.386811	0.121953	-0.936459
17.3	319291	946358	YT	83	JW-7-52-1	MTOR	1.2	0.004687	2.30606	0.991907	0.032065	2.12888
17.3	319822	946359	BT-474	83	JW-7-52-1	MTOR	1.2	0.004687	-1.14287	0.709741	0.095792	0.269177
17.3	321352	946363	KP-N-YS	83	JW-7-52-1	MTOR	1.2	0.004687	-0.397322	0.798253	0.11923	0.671186
17.3	321517	946367	D-247MG	83	JW-7-52-1	MTOR	1.2	0.004687	0.786124	0.877516	0.131164	1.30931
17.3	321829	946368	D-263MG	83	JW-7-52-1	MTOR	1.2	0.004687	-1.00726	0.719086	0.134932	0.342301
17.3	322407	946369	D-336MG	83	JW-7-52-1	MTOR	1.2	0.004687	-0.882223	0.7285	0.128725	0.409722
17.3	323521	946373	D-502MG	83	JW-7-52-1	MTOR	1.2	0.004687	2.99531	0.959325	0.051938	2.50053
17.3	324585	949088	CTB-1	83	JW-7-52-1	MTOR	1.2	0.004687	-1.49153	0.647882	0.129508	0.081177
17.3	326444	949153	HAL-01	83	JW-7-52-1	MTOR	1.2	0.004687	-2.46367	0.52132	0.079072	-0.443015
17.3	327015	949154	OMC-1	83	JW-7-52-1	MTOR	1.2	0.004687	-2.52531	0.510131	0.124347	-0.476251
17.3	327344	949155	ES8	83	JW-7-52-1	MTOR	1.2	0.004687	-3.65276	0.328374	0.096879	-1.08418
17.3	328456	949157	ES6	83	JW-7-52-1	MTOR	1.2	0.004687	-4.34928	0.261194	0.107104	-1.45975
17.3	329033	949158	ES1	83	JW-7-52-1	MTOR	1.2	0.004687	-3.29431	0.388174	0.151399	-0.890901
17.3	330105	949161	EW-3	83	JW-7-52-1	MTOR	1.2	0.004687	-1.84946	0.609721	0.163144	-0.111825
17.3	330676	949162	EW-12	83	JW-7-52-1	MTOR	1.2	0.004687	4.56984	0.976655	0.034289	3.34954
17.3	330716	949163	EW-1	83	JW-7-52-1	MTOR	1.2	0.004687	-4.40145	0.218501	0.060689	-1.48789
17.3	331268	949164	EW-18	83	JW-7-52-1	MTOR	1.2	0.004687	2.64934	0.981143	0.049516	2.31398
17.3	331811	949165	EW-16	83	JW-7-52-1	MTOR	1.2	0.004687	-4.22704	0.257819	0.092179	-1.39384
17.3	332319	949166	EW-13	83	JW-7-52-1	MTOR	1.2	0.004687	0.969899	0.918474	0.066115	1.40841
17.3	333229	949168	EW-24	83	JW-7-52-1	MTOR	1.2	0.004687	-0.076336	0.872383	0.084721	0.844266
17.3	333802	949170	LAN-6	83	JW-7-52-1	MTOR	1.2	0.004687	0.294573	0.859295	0.096261	1.04426
17.3	334145	949171	NB10	83	JW-7-52-1	MTOR	1.2	0.004687	0.33288	0.892277	0.049908	1.06492
17.3	335229	949173	NB6	83	JW-7-52-1	MTOR	1.2	0.004687	-2.87698	0.458702	0.04748	-0.665872
17.3	335545	949174	NB7	83	JW-7-52-1	MTOR	1.2	0.004687	2.71089	0.983299	0.049912	2.34717
17.3	336096	949175	NB17	83	JW-7-52-1	MTOR	1.2	0.004687	-2.22528	0.554301	0.094051	-0.314471
17.3	336378	949176	NB5	83	JW-7-52-1	MTOR	1.2	0.004687	-2.32763	0.541481	0.048061	-0.36966
17.3	336721	949177	NB13	83	JW-7-52-1	MTOR	1.2	0.004687	-3.02588	0.426972	0.059889	-0.746164
17.3	337259	949178	NB14	83	JW-7-52-1	MTOR	1.2	0.004687	2.41961	0.986112	0.044172	2.19011
17.3	337822	949179	NB1	83	JW-7-52-1	MTOR	1.2	0.004687	-1.47738	0.665175	0.103137	0.088809
17.3	338286	971773	RH-1	83	JW-7-52-1	MTOR	1.2	0.004687	-1.40127	0.700614	0.092184	0.129845
17.3	339020	971777	MZ2-MEL	83	JW-7-52-1	MTOR	1.2	0.004687	-3.59972	0.353901	0.078154	-1.05558
17.3	343079	1240128	ES-2	83	JW-7-52-1	MTOR	1.2	0.004687	-1.7436	0.641245	0.110327	-0.054743
17.3	359989	1240173	MDST8	83	JW-7-52-1	MTOR	1.2	0.004687	-1.77256	0.628818	0.129735	-0.070358
17.3	361714	1240181	NB(TU)1-10	83	JW-7-52-1	MTOR	1.2	0.004687	-1.56742	0.670639	0.156639	0.040254
17.3	362262	1240182	NCI-H1836	83	JW-7-52-1	MTOR	1.2	0.004687	0.849855	0.911746	0.054606	1.34368
17.3	362599	1240183	NCI-H1869	83	JW-7-52-1	MTOR	1.2	0.004687	0.241549	0.862973	0.061271	1.01567
17.3	365126	1240189	NCI-H211	83	JW-7-52-1	MTOR	1.2	0.004687	-1.91968	0.607369	0.107292	-0.149685
17.3	367026	1240193	NCI-H847	83	JW-7-52-1	MTOR	1.2	0.004687	-0.827549	0.793114	0.185253	0.439203
17.3	376859	1240221	TC-71	83	JW-7-52-1	MTOR	1.2	0.004687	-0.354898	0.852337	0.099145	0.694062
17.3	379318	1247871	SUP-B15	83	JW-7-52-1	MTOR	1.2	0.004687	-3.34615	0.378393	0.053886	-0.918857
17.3	380578	1290455	OCI-AML3	83	JW-7-52-1	MTOR	1.2	0.004687	-0.403159	0.840762	0.104496	0.668039
17.3	383875	1290769	CL-11	83	JW-7-52-1	MTOR	1.2	0.004687	1.07094	0.920857	0.043655	1.46289
17.3	392465	1295740	ALL-SIL	83	JW-7-52-1	MTOR	1.2	0.004687	-2.43594	0.526263	0.101869	-0.428063
17.3	393005	1295741	AMO-1	83	JW-7-52-1	MTOR	1.2	0.004687	-1.85096	0.624943	0.105642	-0.112631
17.3	393764	1297439	COR-L95	83	JW-7-52-1	MTOR	1.2	0.004687	-0.334525	0.802207	0.07113	0.705047
17.3	394400	1297446	DND-41	83	JW-7-52-1	MTOR	1.2	0.004687	-2.00611	0.597895	0.065928	-0.196289
17.3	394978	1297447	EJM	83	JW-7-52-1	MTOR	1.2	0.004687	-0.611959	0.817647	0.146648	0.555452
17.3	395521	1297449	Farage	83	JW-7-52-1	MTOR	1.2	0.004687	-2.59866	0.498543	0.156833	-0.515799
17.3	407514	1298352	NCI-H2135	83	JW-7-52-1	MTOR	1.2	0.004687	-1.46141	0.677962	0.134007	0.097418
17.3	420236	1299075	VCaP	83	JW-7-52-1	MTOR	1.2	0.004687	-1.679	0.640478	0.095623	-0.019911
17.3	422318	1303896	GA-10	83	JW-7-52-1	MTOR	1.2	0.004687	-4.45332	0.198806	0.089699	-1.51586
17.3	422752	1303897	GRANTA-519	83	JW-7-52-1	MTOR	1.2	0.004687	-0.434054	0.828768	0.168064	0.65138
17.3	423787	1303901	HCC-33	83	JW-7-52-1	MTOR	1.2	0.004687	0.875354	0.925808	0.088036	1.35743
17.3	425277	1322218	Hs-445	83	JW-7-52-1	MTOR	1.2	0.004687	-0.016547	0.869874	0.136861	0.876505
17.3	425767	1322224	HSC-39	83	JW-7-52-1	MTOR	1.2	0.004687	-0.745652	0.795268	0.101228	0.483363
17.3	426300	1323913	NB4	83	JW-7-52-1	MTOR	1.2	0.004687	-1.43515	0.697024	0.128561	0.111575
17.3	426813	1327766	JJN-3	83	JW-7-52-1	MTOR	1.2	0.004687	-2.13753	0.578394	0.07832	-0.267155
17.3	427364	1327768	JM1	83	JW-7-52-1	MTOR	1.2	0.004687	-1.34242	0.707488	0.151469	0.161576
17.3	427696	1327769	JSC-1	83	JW-7-52-1	MTOR	1.2	0.004687	-2.73643	0.476601	0.110732	-0.590088
17.3	429103	1327774	KARPAS-231	83	JW-7-52-1	MTOR	1.2	0.004687	-3.3148	0.372027	0.111573	-0.90195
17.3	429580	1327775	KARPAS-620	83	JW-7-52-1	MTOR	1.2	0.004687	-4.27009	0.227031	0.044563	-1.41706
17.3	430157	1330931	KCL-22	83	JW-7-52-1	MTOR	1.2	0.004687	-3.13641	0.406367	0.05352	-0.805762
17.3	430696	1330933	KOPN-8	83	JW-7-52-1	MTOR	1.2	0.004687	-2.49411	0.516403	0.120397	-0.459428
17.3	431225	1330935	L-1236	83	JW-7-52-1	MTOR	1.2	0.004687	-2.18226	0.569699	0.197188	-0.29127
17.3	432123	1330942	ME-1	83	JW-7-52-1	MTOR	1.2	0.004687	-0.316603	0.815787	0.14042	0.714711
17.3	432695	1330943	MEC-1	83	JW-7-52-1	MTOR	1.2	0.004687	-1.45101	0.673888	0.278153	0.103028
17.3	433039	1330947	MOLM-13	83	JW-7-52-1	MTOR	1.2	0.004687	-3.37341	0.372825	0.051189	-0.933553
17.3	433747	1330950	MOLP-8	83	JW-7-52-1	MTOR	1.2	0.004687	-4.44052	0.219641	0.064823	-1.50895
17.3	434289	1330960	MY-M12	83	JW-7-52-1	MTOR	1.2	0.004687	-5.03943	0.172787	0.041716	-1.83189
17.3	434849	1330965	NCI-H1385	83	JW-7-52-1	MTOR	1.2	0.004687	-0.64509	0.780775	0.108406	0.537587
17.3	435059	1330972	NCI-H1876	83	JW-7-52-1	MTOR	1.2	0.004687	-1.27389	0.701403	0.098585	0.19853
17.3	435950	1330974	NCI-H220	83	JW-7-52-1	MTOR	1.2	0.004687	-2.12541	0.570932	0.105455	-0.26062
17.3	436197	1330981	NK-92MI	83	JW-7-52-1	MTOR	1.2	0.004687	-1.34182	0.699831	0.183077	0.161901
17.3	436298	1330982	NU-DUL-1	83	JW-7-52-1	MTOR	1.2	0.004687	-2.56358	0.504669	0.082057	-0.496883
17.3	436628	1330983	OCI-AML5	83	JW-7-52-1	MTOR	1.2	0.004687	-1.17831	0.726026	0.131685	0.250071
17.3	437131	1330984	OCI-LY-19	83	JW-7-52-1	MTOR	1.2	0.004687	-2.47125	0.519657	0.064152	-0.447099
17.3	437474	1330985	OCI-M1	83	JW-7-52-1	MTOR	1.2	0.004687	-1.93834	0.615575	0.096493	-0.159751
17.3	438032	1330987	P32-ISH	83	JW-7-52-1	MTOR	1.2	0.004687	-2.44004	0.526836	0.128375	-0.43027
17.3	438574	1330988	P3HR-1	83	JW-7-52-1	MTOR	1.2	0.004687	-3.67269	0.321409	0.064239	-1.09493
17.3	438741	1330991	PL-21	83	JW-7-52-1	MTOR	1.2	0.004687	-2.4396	0.522321	0.131558	-0.430031
17.3	440260	1331025	ROS-50	83	JW-7-52-1	MTOR	1.2	0.004687	-1.26904	0.681447	0.153439	0.201144
17.3	440908	1331032	SLVL	83	JW-7-52-1	MTOR	1.2	0.004687	-2.77277	0.471738	0.128282	-0.609685
17.3	441943	1331034	SU-DHL-16	83	JW-7-52-1	MTOR	1.2	0.004687	-2.67287	0.485147	0.087026	-0.555815
17.3	442278	1331035	SU-DHL-4	83	JW-7-52-1	MTOR	1.2	0.004687	-4.52475	0.158576	0.141499	-1.55437
17.3	443111	1331037	SU-DHL-6	83	JW-7-52-1	MTOR	1.2	0.004687	-4.58133	0.15693	0.060581	-1.58488
17.3	443677	1331038	SU-DHL-8	83	JW-7-52-1	MTOR	1.2	0.004687	-2.99331	0.433964	0.136391	-0.728599
17.3	444195	1331039	SUP-HD1	83	JW-7-52-1	MTOR	1.2	0.004687	-1.94947	0.603636	0.132699	-0.165749
17.3	444738	1331040	SUP-M2	83	JW-7-52-1	MTOR	1.2	0.004687	-1.81103	0.637986	0.134456	-0.091104
17.3	445281	1331043	Tera-1	83	JW-7-52-1	MTOR	1.2	0.004687	-2.53344	0.508637	0.098017	-0.480633
17.3	445365	1331044	TF-1	83	JW-7-52-1	MTOR	1.2	0.004687	-0.41043	0.816131	0.09511	0.664118
17.3	446058	1331046	Toledo	83	JW-7-52-1	MTOR	1.2	0.004687	-2.54007	0.507474	0.192236	-0.484208
17.3	446769	1331049	WIL2-NS	83	JW-7-52-1	MTOR	1.2	0.004687	-3.04465	0.421149	0.09066	-0.756284
17.3	447334	1331050	WSU-DLCL2	83	JW-7-52-1	MTOR	1.2	0.004687	-0.248149	0.865506	0.140719	0.751622
17.3	448149	1333014	MKL-1-subclone-2	83	JW-7-52-1	MTOR	1.2	0.004687	-0.534443	0.788112	0.087095	0.597249
17.3	448316	1333015	MKL-2	83	JW-7-52-1	MTOR	1.2	0.004687	-0.820468	0.730463	0.067849	0.443021
17.3	35	683665	MC-CAR	94	TGX221	PI3Kbeta	10	0.039062	4.49637	0.989396	0.024299	0.537363
17.3	1516	684055	ES3	94	TGX221	PI3Kbeta	10	0.039062	4.09556	0.9674	0.070229	0.194221
17.3	1825	684057	ES5	94	TGX221	PI3Kbeta	10	0.039062	5.0363	0.98043	0.045261	0.999608
17.3	2211	684059	ES7	94	TGX221	PI3Kbeta	10	0.039062	2.09588	0.85219	0.221555	-1.51774
17.3	2788	684062	EW-11	94	TGX221	PI3Kbeta	10	0.039062	5.39402	0.978239	0.048705	1.30585
17.3	3367	684072	SK-ES-1	94	TGX221	PI3Kbeta	10	0.039062	4.97478	0.984406	0.035887	0.946939
17.3	3912	684681	NCI-H1395	94	TGX221	PI3Kbeta	10	0.039062	4.32872	0.951412	0.170123	0.393833
17.3	4371	687448	COLO-829	94	TGX221	PI3Kbeta	10	0.039062	2.29682	0.820078	0.156115	-1.34571
17.3	8890	687562	8-MG-BA	94	TGX221	PI3Kbeta	10	0.039062	4.33852	0.98344	0.073828	0.402221
17.3	9908	687568	GB-1	94	TGX221	PI3Kbeta	10	0.039062	2.89498	0.897236	0.249055	-0.833618
17.3	11489	687590	U-87-MG	94	TGX221	PI3Kbeta	10	0.039062	3.66778	0.939963	0.041089	-0.172006
17.3	12591	687600	NCI-H720	94	TGX221	PI3Kbeta	10	0.039062	3.64732	0.968925	0.077151	-0.189528
17.3	15525	687799	NCI-H1648	94	TGX221	PI3Kbeta	10	0.039062	3.35478	0.93833	0.070719	-0.439975
17.3	16824	687804	NCI-H1770	94	TGX221	PI3Kbeta	10	0.039062	4.67638	0.992228	0.020472	0.691471
17.3	17167	687807	NCI-H1838	94	TGX221	PI3Kbeta	10	0.039062	5.52277	0.983868	0.045669	1.41608
17.3	18169	687814	NCI-H2126	94	TGX221	PI3Kbeta	10	0.039062	4.70052	0.9649	0.042614	0.712136
17.3	21592	687983	DMS-114	94	TGX221	PI3Kbeta	10	0.039062	4.39912	0.967046	0.027347	0.454104
17.3	22170	687984	DMS-153	94	TGX221	PI3Kbeta	10	0.039062	5.77772	0.975644	0.033361	1.63435
17.3	23320	687997	NCI-H1092	94	TGX221	PI3Kbeta	10	0.039062	5.19078	0.989908	0.029603	1.13186
17.3	23945	688001	NCI-H1417	94	TGX221	PI3Kbeta	10	0.039062	5.23692	0.981412	0.054426	1.17136
17.3	24485	688006	NCI-H1694	94	TGX221	PI3Kbeta	10	0.039062	4.73629	0.985036	0.017642	0.742757
17.3	24974	688007	NCI-H187	94	TGX221	PI3Kbeta	10	0.039062	5.35973	0.987732	0.031889	1.2765
17.3	25309	688010	NCI-H1963	94	TGX221	PI3Kbeta	10	0.039062	4.55733	0.991652	0.02309	0.589546
17.3	25957	688013	NCI-H209	94	TGX221	PI3Kbeta	10	0.039062	4.50532	0.975947	0.030376	0.545024
17.3	26498	688014	NCI-H2141	94	TGX221	PI3Kbeta	10	0.039062	5.01646	0.989843	0.019182	0.982618
17.3	27050	688015	NCI-H2171	94	TGX221	PI3Kbeta	10	0.039062	4.51476	0.99156	0.028404	0.553106
17.3	27191	688018	NCI-H2227	94	TGX221	PI3Kbeta	10	0.039062	5.1528	0.983077	0.021924	1.09934
17.3	27569	688021	NCI-H345	94	TGX221	PI3Kbeta	10	0.039062	5.50436	0.990032	0.019749	1.40032
17.3	27981	688023	NCI-H446	94	TGX221	PI3Kbeta	10	0.039062	4.82235	0.981396	0.083833	0.816441
17.3	28532	688025	NCI-H526	94	TGX221	PI3Kbeta	10	0.039062	4.83857	0.989115	0.031082	0.830321
17.3	29103	688026	NCI-H64	94	TGX221	PI3Kbeta	10	0.039062	3.80783	0.99605	0.017647	-0.052111
17.3	29527	688027	NCI-H69	94	TGX221	PI3Kbeta	10	0.039062	4.19639	0.964953	0.034326	0.280539
17.3	30105	688031	NCI-H82	94	TGX221	PI3Kbeta	10	0.039062	4.50133	0.985018	0.055186	0.54161
17.3	31076	688086	SK-N-DZ	94	TGX221	PI3Kbeta	10	0.039062	3.03584	0.931671	0.174494	-0.713022
17.3	31596	688087	SK-N-FI	94	TGX221	PI3Kbeta	10	0.039062	5.00171	0.988756	0.028398	0.969996
17.3	32118	688121	VA-ES-BJ	94	TGX221	PI3Kbeta	10	0.039062	4.43372	0.975325	0.047538	0.483722
17.3	33080	713878	LU-139	94	TGX221	PI3Kbeta	10	0.039062	5.32428	0.978169	0.030879	1.24615
17.3	34100	713885	SBC-1	94	TGX221	PI3Kbeta	10	0.039062	4.28997	0.979981	0.054656	0.360654
17.3	38028	724831	NCI-H1299	94	TGX221	PI3Kbeta	10	0.039062	5.35451	0.981234	0.03278	1.27203
17.3	40703	724859	Calu-6	94	TGX221	PI3Kbeta	10	0.039062	3.92855	0.953214	0.069028	0.051239
17.3	41243	724863	LU-65	94	TGX221	PI3Kbeta	10	0.039062	4.98487	0.97738	0.085329	0.955573
17.3	41821	724866	NCI-H1355	94	TGX221	PI3Kbeta	10	0.039062	2.62399	0.849756	0.140609	-1.06561
17.3	43905	724872	SHP-77	94	TGX221	PI3Kbeta	10	0.039062	4.0817	0.982594	0.13769	0.182351
17.3	46287	735784	TE-5	94	TGX221	PI3Kbeta	10	0.039062	4.90417	0.977913	0.035109	0.886485
17.3	47875	749711	HCC1187	94	TGX221	PI3Kbeta	10	0.039062	3.34508	0.953038	0.098714	-0.448278
17.3	48912	749713	HCC1599	94	TGX221	PI3Kbeta	10	0.039062	1.57024	0.781081	0.217702	-1.96775
17.3	49679	749715	HCC2157	94	TGX221	PI3Kbeta	10	0.039062	3.12517	0.927199	0.026876	-0.636549
17.3	50229	749716	HCC2218	94	TGX221	PI3Kbeta	10	0.039062	5.08026	0.974843	0.029126	1.03724
17.3	51108	753531	BB30-HNC	94	TGX221	PI3Kbeta	10	0.039062	3.55262	0.9578	0.077302	-0.270601
17.3	51426	753532	BB49-HNC	94	TGX221	PI3Kbeta	10	0.039062	-2.36326	0.259787	0.205335	-5.33529
17.3	51965	753533	BB65-RCC	94	TGX221	PI3Kbeta	10	0.039062	3.13005	0.915278	0.245426	-0.632367
17.3	55215	753546	CP66-MEL	94	TGX221	PI3Kbeta	10	0.039062	4.6567	0.974093	0.105264	0.674626
17.3	55592	753547	CPC-N	94	TGX221	PI3Kbeta	10	0.039062	2.17203	0.850847	0.183391	-1.45255
17.3	56163	753548	CTV-1	94	TGX221	PI3Kbeta	10	0.039062	3.68314	0.986211	0.114549	-0.15886
17.3	56680	753549	D-542MG	94	TGX221	PI3Kbeta	10	0.039062	0.317679	0.612558	0.267085	-3.04009
17.3	57022	753551	DMS-79	94	TGX221	PI3Kbeta	10	0.039062	4.35574	0.964621	0.09627	0.416963
17.3	57400	753552	DSH1	94	TGX221	PI3Kbeta	10	0.039062	4.85763	0.98933	0.028862	0.846645
17.3	58596	753555	EC-GI-10	94	TGX221	PI3Kbeta	10	0.039062	5.0181	0.988949	0.023266	0.984021
17.3	59632	753558	HA7-RCC	94	TGX221	PI3Kbeta	10	0.039062	3.22466	0.92682	0.072814	-0.551372
17.3	61269	753563	IM-9	94	TGX221	PI3Kbeta	10	0.039062	4.49742	0.991555	0.075574	0.538259
17.3	61756	753564	IST-SL1	94	TGX221	PI3Kbeta	10	0.039062	5.00712	0.986935	0.026666	0.974624
17.3	62092	753565	IST-SL2	94	TGX221	PI3Kbeta	10	0.039062	3.24489	0.942073	0.041493	-0.534058
17.3	66054	753577	LB1047-RCC	94	TGX221	PI3Kbeta	10	0.039062	3.6559	0.944756	0.056995	-0.182182
17.3	66392	753578	LB2241-RCC	94	TGX221	PI3Kbeta	10	0.039062	3.214	0.923829	0.061895	-0.560503
17.3	66712	753579	LB2518-MEL	94	TGX221	PI3Kbeta	10	0.039062	3.71478	0.954589	0.089865	-0.13177
17.3	67053	753581	LB373-MEL-D	94	TGX221	PI3Kbeta	10	0.039062	3.69897	0.96207	0.059874	-0.145312
17.3	67394	753582	LB647-SCLC	94	TGX221	PI3Kbeta	10	0.039062	4.94219	0.980427	0.04624	0.919039
17.3	67676	753583	LB771-HNC	94	TGX221	PI3Kbeta	10	0.039062	4.96813	0.973457	0.057378	0.941241
17.3	68224	753584	LB831-BLC	94	TGX221	PI3Kbeta	10	0.039062	3.04944	0.927832	0.203493	-0.70138
17.3	68799	753585	LB996-RCC	94	TGX221	PI3Kbeta	10	0.039062	2.52259	0.871327	0.078484	-1.15243
17.3	69849	753588	LU-134-A	94	TGX221	PI3Kbeta	10	0.039062	5.1799	0.987016	0.025715	1.12255
17.3	70185	753589	LU-165	94	TGX221	PI3Kbeta	10	0.039062	5.4906	0.98768	0.02128	1.38854
17.3	70757	753592	LXF-289	94	TGX221	PI3Kbeta	10	0.039062	2.05937	0.855673	0.282708	-1.549
17.3	71307	753594	MS-1	94	TGX221	PI3Kbeta	10	0.039062	4.57871	0.990304	0.036005	0.607851
17.3	71879	753595	MZ1-PC	94	TGX221	PI3Kbeta	10	0.039062	3.92372	0.944599	0.102013	0.047101
17.3	72223	753596	MZ7-mel	94	TGX221	PI3Kbeta	10	0.039062	2.7034	0.902911	0.180961	-0.997629
17.3	72534	753597	NCI-H128	94	TGX221	PI3Kbeta	10	0.039062	6.41715	0.978435	0.039539	2.18178
17.3	72574	753599	NCI-H1304	94	TGX221	PI3Kbeta	10	0.039062	4.06939	0.963926	0.024489	0.171813
17.3	73744	753605	NCI-H510A	94	TGX221	PI3Kbeta	10	0.039062	4.70184	0.990055	0.023007	0.71327
17.3	75408	753611	SCLC-21H	94	TGX221	PI3Kbeta	10	0.039062	5.02614	0.984546	0.023228	0.990902
17.3	75720	753612	SK-MM-2	94	TGX221	PI3Kbeta	10	0.039062	4.81382	0.983026	0.019402	0.809132
17.3	76285	753614	TE-15	94	TGX221	PI3Kbeta	10	0.039062	5.10598	0.982579	0.03516	1.05926
17.3	77203	753616	BE2-M17	94	TGX221	PI3Kbeta	10	0.039062	4.62319	0.981244	0.019868	0.645935
17.3	77747	753618	KELLY	94	TGX221	PI3Kbeta	10	0.039062	4.61633	0.989524	0.024422	0.64006
17.3	78324	753620	SIMA	94	TGX221	PI3Kbeta	10	0.039062	4.75781	0.976376	0.018306	0.76118
17.3	78873	753621	TE-1	94	TGX221	PI3Kbeta	10	0.039062	3.0701	0.898891	0.116376	-0.683697
17.3	79424	753622	TE-10	94	TGX221	PI3Kbeta	10	0.039062	3.75101	0.964475	0.042743	-0.100754
17.3	79742	753623	TE-8	94	TGX221	PI3Kbeta	10	0.039062	4.19056	0.968074	0.071785	0.27555
17.3	83355	905938	HL-60	94	TGX221	PI3Kbeta	10	0.039062	3.36053	0.961716	0.049259	-0.43505
17.3	84439	905940	K-562	94	TGX221	PI3Kbeta	10	0.039062	3.9968	0.972992	0.025625	0.109667
17.3	85016	905941	NCI-H226	94	TGX221	PI3Kbeta	10	0.039062	5.07898	0.986272	0.046442	1.03615
17.3	85594	905942	NCI-H23	94	TGX221	PI3Kbeta	10	0.039062	4.95279	0.988421	0.024536	0.928106
17.3	88424	905948	A498	94	TGX221	PI3Kbeta	10	0.039062	-0.692874	0.470928	0.286195	-3.90524
17.3	90294	905952	CCRF-CEM	94	TGX221	PI3Kbeta	10	0.039062	4.20063	0.990153	0.024124	0.284176
17.3	91134	905955	SK-MEL-2	94	TGX221	PI3Kbeta	10	0.039062	4.61386	0.980152	0.055885	0.637949
17.3	92542	905958	MOLT-4	94	TGX221	PI3Kbeta	10	0.039062	3.96623	0.989626	0.05776	0.0835
17.3	95479	905964	RPMI-8226	94	TGX221	PI3Kbeta	10	0.039062	4.01997	0.984428	0.035659	0.129504
17.3	96022	905965	SR	94	TGX221	PI3Kbeta	10	0.039062	3.98587	0.980253	0.020274	0.100316
17.3	96593	905967	NCI-H322M	94	TGX221	PI3Kbeta	10	0.039062	5.26837	0.97955	0.057772	1.19828
17.3	98018	905970	EKVX	94	TGX221	PI3Kbeta	10	0.039062	4.38812	0.894476	0.06065	0.444687
17.3	98375	905971	HCC2998	94	TGX221	PI3Kbeta	10	0.039062	3.90097	0.969709	0.212114	0.02763
17.3	98877	905972	HOP-62	94	TGX221	PI3Kbeta	10	0.039062	4.0895	0.972712	0.094093	0.18903
17.3	99901	905974	LOXIMVI	94	TGX221	PI3Kbeta	10	0.039062	4.54375	0.989987	0.024009	0.577928
17.3	101466	905977	UACC-257	94	TGX221	PI3Kbeta	10	0.039062	2.40991	0.853464	0.133704	-1.2489
17.3	102008	905978	RXF393	94	TGX221	PI3Kbeta	10	0.039062	1.17425	0.713372	0.136503	-2.30677
17.3	102873	905980	TK10	94	TGX221	PI3Kbeta	10	0.039062	3.53098	0.930446	0.130801	-0.289128
17.3	103713	905982	SNB75	94	TGX221	PI3Kbeta	10	0.039062	2.34345	0.825163	0.136122	-1.30579
17.3	104534	905984	SF539	94	TGX221	PI3Kbeta	10	0.039062	3.93105	0.979193	0.074959	0.05338
17.3	105402	905986	SF268	94	TGX221	PI3Kbeta	10	0.039062	3.47632	0.942117	0.169226	-0.335921
17.3	105951	905989	KM12	94	TGX221	PI3Kbeta	10	0.039062	3.6698	0.949399	0.17556	-0.17028
17.3	106501	905990	OVCAR-4	94	TGX221	PI3Kbeta	10	0.039062	4.65846	0.950532	0.061506	0.676125
17.3	108601	906746	Becker	94	TGX221	PI3Kbeta	10	0.039062	-0.809296	0.449053	0.189492	-4.00491
17.3	109178	906763	BE-13	94	TGX221	PI3Kbeta	10	0.039062	4.59045	0.987387	0.061513	0.617906
17.3	109753	906765	ARH-77	94	TGX221	PI3Kbeta	10	0.039062	2.84261	0.923565	0.153591	-0.878449
17.3	112036	906794	A253	94	TGX221	PI3Kbeta	10	0.039062	4.66181	0.985468	0.020172	0.678999
17.3	114134	906800	697	94	TGX221	PI3Kbeta	10	0.039062	1.9452	0.88192	0.085763	-1.64674
17.3	115181	906803	ACN	94	TGX221	PI3Kbeta	10	0.039062	3.08145	0.933022	0.078539	-0.67398
17.3	116704	906808	COR-L88	94	TGX221	PI3Kbeta	10	0.039062	2.63196	0.877356	0.107474	-1.0588
17.3	117233	906812	COLO-824	94	TGX221	PI3Kbeta	10	0.039062	5.01567	0.98738	0.077382	0.981945
17.3	117767	906813	COLO-800	94	TGX221	PI3Kbeta	10	0.039062	3.49799	0.956066	0.135595	-0.317373
17.3	123980	906831	Daudi	94	TGX221	PI3Kbeta	10	0.039062	3.21236	0.959734	0.146365	-0.561902
17.3	124528	906832	DB	94	TGX221	PI3Kbeta	10	0.039062	3.49703	0.937914	0.084765	-0.318192
17.3	125558	906834	D-283MED	94	TGX221	PI3Kbeta	10	0.039062	3.70375	0.971325	0.064337	-0.141218
17.3	126637	906836	DEL	94	TGX221	PI3Kbeta	10	0.039062	4.08674	0.993652	0.020135	0.186672
17.3	127680	906838	DG-75	94	TGX221	PI3Kbeta	10	0.039062	4.89939	0.986419	0.036697	0.882393
17.3	128734	906841	DJM-1	94	TGX221	PI3Kbeta	10	0.039062	4.06945	0.972788	0.090048	0.171866
17.3	129053	906842	DOHH-2	94	TGX221	PI3Kbeta	10	0.039062	3.79414	0.966397	0.054237	-0.063828
17.3	129751	906844	DU-4475	94	TGX221	PI3Kbeta	10	0.039062	3.87252	0.987974	0.051962	0.003275
17.3	130290	906846	EB2	94	TGX221	PI3Kbeta	10	0.039062	3.36957	0.960723	0.081677	-0.427317
17.3	130861	906847	EB-3	94	TGX221	PI3Kbeta	10	0.039062	3.66885	0.941586	0.072634	-0.171096
17.3	131932	906849	ECC12	94	TGX221	PI3Kbeta	10	0.039062	5.02259	0.974289	0.032766	0.987865
17.3	132031	906850	ECC4	94	TGX221	PI3Kbeta	10	0.039062	6.0202	0.977441	0.073207	1.84194
17.3	133783	906855	EM-2	94	TGX221	PI3Kbeta	10	0.039062	4.56687	0.972954	0.207897	0.597719
17.3	134325	906856	EoL-1-cell	94	TGX221	PI3Kbeta	10	0.039062	2.93542	0.943725	0.130233	-0.798998
17.3	134895	906861	ETK-1	94	TGX221	PI3Kbeta	10	0.039062	3.94079	0.954873	0.1095	0.061717
17.3	135447	906862	EVSA-T	94	TGX221	PI3Kbeta	10	0.039062	1.75177	0.844949	0.124866	-1.81234
17.3	137962	906869	GCIY	94	TGX221	PI3Kbeta	10	0.039062	2.4765	0.872565	0.19826	-1.19189
17.3	138428	906870	GDM-1	94	TGX221	PI3Kbeta	10	0.039062	2.418	0.893302	0.032691	-1.24196
17.3	138969	906871	GI-1	94	TGX221	PI3Kbeta	10	0.039062	3.51183	0.958455	0.255805	-0.30552
17.3	139522	906872	GI-ME-N	94	TGX221	PI3Kbeta	10	0.039062	2.06056	0.80971	0.230493	-1.54798
17.3	140384	906875	GOTO	94	TGX221	PI3Kbeta	10	0.039062	4.75121	0.976241	0.084504	0.755533
17.3	140926	906877	GR-ST	94	TGX221	PI3Kbeta	10	0.039062	3.80523	0.942907	0.051732	-0.054333
17.3	143018	907043	H9	94	TGX221	PI3Kbeta	10	0.039062	3.37789	0.974802	0.206721	-0.420194
17.3	143566	907044	HC-1	94	TGX221	PI3Kbeta	10	0.039062	2.49882	0.898985	0.100398	-1.17278
17.3	145942	907050	HD-MY-Z	94	TGX221	PI3Kbeta	10	0.039062	3.58046	0.955612	0.105718	-0.246766
17.3	147021	907053	HEL	94	TGX221	PI3Kbeta	10	0.039062	4.13767	0.990149	0.059692	0.230272
17.3	147815	907056	HH	94	TGX221	PI3Kbeta	10	0.039062	2.61531	0.861048	0.06498	-1.07305
17.3	151132	907063	HT	94	TGX221	PI3Kbeta	10	0.039062	2.81332	0.929706	0.084703	-0.90353
17.3	152949	907067	HT-144	94	TGX221	PI3Kbeta	10	0.039062	2.86621	0.903175	0.121959	-0.858251
17.3	155679	907073	HuTu-80	94	TGX221	PI3Kbeta	10	0.039062	3.03981	0.960413	0.172456	-0.709623
17.3	156545	907170	IMR-5	94	TGX221	PI3Kbeta	10	0.039062	4.38037	0.992031	0.030439	0.438055
17.3	157380	907172	IST-MEL1	94	TGX221	PI3Kbeta	10	0.039062	1.01357	0.708294	0.203221	-2.44432
17.3	157920	907173	IST-MES1	94	TGX221	PI3Kbeta	10	0.039062	3.9411	0.966881	0.026752	0.061986
17.3	158438	907175	JAR	94	TGX221	PI3Kbeta	10	0.039062	2.80603	0.918714	0.092422	-0.909771
17.3	159049	907268	JiyoyeP-2003	94	TGX221	PI3Kbeta	10	0.039062	4.34114	0.988612	0.026597	0.404466
17.3	159593	907269	JVM-2	94	TGX221	PI3Kbeta	10	0.039062	4.73889	0.970063	0.077264	0.744986
17.3	160136	907270	JVM-3	94	TGX221	PI3Kbeta	10	0.039062	4.97689	0.987237	0.027157	0.948739
17.3	160706	907271	KALS-1	94	TGX221	PI3Kbeta	10	0.039062	1.67167	0.770691	0.08954	-1.88091
17.3	161229	907272	KARPAS-45	94	TGX221	PI3Kbeta	10	0.039062	2.61474	0.934452	0.082153	-1.07354
17.3	161771	907273	KARPAS-299	94	TGX221	PI3Kbeta	10	0.039062	4.32644	0.992285	0.02357	0.391876
17.3	162303	907274	KARPAS-422	94	TGX221	PI3Kbeta	10	0.039062	1.55495	0.799052	0.150315	-1.98084
17.3	162875	907275	KASUMI-1	94	TGX221	PI3Kbeta	10	0.039062	4.44247	0.979883	0.055077	0.491217
17.3	163565	907277	KE-37	94	TGX221	PI3Kbeta	10	0.039062	3.87247	0.994266	0.019453	0.003228
17.3	164109	907278	KG-1	94	TGX221	PI3Kbeta	10	0.039062	3.83747	0.977645	0.013561	-0.026738
17.3	164605	907279	KINGS-1	94	TGX221	PI3Kbeta	10	0.039062	2.62584	0.856736	0.13016	-1.06404
17.3	165185	907280	KMOE-2	94	TGX221	PI3Kbeta	10	0.039062	4.53728	0.990006	0.023114	0.572385
17.3	165726	907281	KMS-12-BM	94	TGX221	PI3Kbeta	10	0.039062	3.97415	0.988297	0.016581	0.090275
17.3	166136	907282	KNS-42	94	TGX221	PI3Kbeta	10	0.039062	2.43957	0.860791	0.219949	-1.2235
17.3	166477	907284	K052	94	TGX221	PI3Kbeta	10	0.039062	4.17118	0.992969	0.034607	0.258961
17.3	168443	907290	H-EMC-SS	94	TGX221	PI3Kbeta	10	0.039062	4.9338	0.970347	0.02948	0.91185
17.3	170925	907300	KY821	94	TGX221	PI3Kbeta	10	0.039062	4.3829	0.989636	0.050425	0.440218
17.3	171467	907311	KU812	94	TGX221	PI3Kbeta	10	0.039062	3.17775	0.951319	0.056268	-0.591531
17.3	172544	907313	KS-1	94	TGX221	PI3Kbeta	10	0.039062	1.94299	0.810378	0.107081	-1.64864
17.3	173117	907314	KP-N-YN	94	TGX221	PI3Kbeta	10	0.039062	5.29134	0.986237	0.03749	1.21795
17.3	175811	907322	L-428	94	TGX221	PI3Kbeta	10	0.039062	4.7295	0.992549	0.034712	0.736951
17.3	176362	907323	L-540	94	TGX221	PI3Kbeta	10	0.039062	4.54361	0.990202	0.023659	0.577803
17.3	176933	907391	J-RT3-T3-5	94	TGX221	PI3Kbeta	10	0.039062	3.44755	0.968531	0.044319	-0.36055
17.3	177269	907783	LAMA-84	94	TGX221	PI3Kbeta	10	0.039062	4.93639	0.986634	0.029154	0.914066
17.3	177841	907785	LC-1F	94	TGX221	PI3Kbeta	10	0.039062	3.52825	0.922163	0.167911	-0.291468
17.3	178008	907786	LC-2-ad	94	TGX221	PI3Kbeta	10	0.039062	3.48604	0.949169	0.076819	-0.327604
17.3	178317	907787	LC4-1	94	TGX221	PI3Kbeta	10	0.039062	2.52821	0.879469	0.090312	-1.14762
17.3	178888	907788	LNCaP-Clone-FGC	94	TGX221	PI3Kbeta	10	0.039062	5.11599	0.98204	0.038897	1.06783
17.3	179410	907789	LOUCY	94	TGX221	PI3Kbeta	10	0.039062	4.04747	0.990408	0.057814	0.153048
17.3	180500	907791	LP-1	94	TGX221	PI3Kbeta	10	0.039062	3.8177	0.984922	0.020327	-0.04366
17.3	180886	907792	LS-123	94	TGX221	PI3Kbeta	10	0.039062	3.90345	0.935567	0.093596	0.029751
17.3	181440	907794	LS-411N	94	TGX221	PI3Kbeta	10	0.039062	2.253	0.842865	0.140518	-1.38323
17.3	181983	907795	LS-513	94	TGX221	PI3Kbeta	10	0.039062	5.08585	0.986991	0.054174	1.04202
17.3	183113	907799	MC116	94	TGX221	PI3Kbeta	10	0.039062	2.70383	0.99086	0.040925	-0.997268
17.3	183738	908119	MDA-MB-134-VI	94	TGX221	PI3Kbeta	10	0.039062	4.52252	0.975089	0.017252	0.559748
17.3	186606	908126	MEG-01	94	TGX221	PI3Kbeta	10	0.039062	4.65083	0.987906	0.036614	0.669594
17.3	190610	908135	MHH-NB-11	94	TGX221	PI3Kbeta	10	0.039062	4.72803	0.978368	0.052926	0.735685
17.3	190826	908136	MHH-PREB-1	94	TGX221	PI3Kbeta	10	0.039062	2.95236	0.942522	0.053553	-0.784497
17.3	192369	908141	ML-2	94	TGX221	PI3Kbeta	10	0.039062	3.20453	0.956501	0.121358	-0.568604
17.3	192936	908142	MLMA	94	TGX221	PI3Kbeta	10	0.039062	2.43653	0.886064	0.026257	-1.2261
17.3	193513	908143	MN-60	94	TGX221	PI3Kbeta	10	0.039062	5.15597	0.987791	0.024809	1.10206
17.3	195920	908148	MONO-MAC-6	94	TGX221	PI3Kbeta	10	0.039062	3.57012	0.948876	0.025584	-0.255619
17.3	196451	908149	Mo-T	94	TGX221	PI3Kbeta	10	0.039062	5.03268	0.987422	0.025027	0.996503
17.3	197031	908150	MPP-89	94	TGX221	PI3Kbeta	10	0.039062	1.62759	0.77171	0.260809	-1.91866
17.3	197601	908151	MRK-nu-1	94	TGX221	PI3Kbeta	10	0.039062	2.45259	0.903007	0.021051	-1.21236
17.3	198171	908152	MSTO-211H	94	TGX221	PI3Kbeta	10	0.039062	3.61652	0.969162	0.102766	-0.215896
17.3	198726	908156	MV-4-11	94	TGX221	PI3Kbeta	10	0.039062	2.44015	0.924309	0.021891	-1.22301
17.3	199258	908158	NALM-6	94	TGX221	PI3Kbeta	10	0.039062	2.87982	0.950191	0.090409	-0.846593
17.3	199831	908159	NAMALWA	94	TGX221	PI3Kbeta	10	0.039062	4.03532	0.987537	0.031804	0.142644
17.3	200411	908440	NB69	94	TGX221	PI3Kbeta	10	0.039062	4.44518	0.989188	0.023598	0.493534
17.3	201850	908444	NCI-SNU-1	94	TGX221	PI3Kbeta	10	0.039062	3.72297	0.957347	0.07884	-0.124759
17.3	202394	908445	NCI-SNU-5	94	TGX221	PI3Kbeta	10	0.039062	5.12693	0.988764	0.023162	1.07719
17.3	202946	908446	NCI-SNU-16	94	TGX221	PI3Kbeta	10	0.039062	4.54703	0.990498	0.048114	0.580734
17.3	203437	908447	NH-12	94	TGX221	PI3Kbeta	10	0.039062	4.7919	0.977724	0.031064	0.790374
17.3	203962	908448	NKM-1	94	TGX221	PI3Kbeta	10	0.039062	2.55992	0.893174	0.050359	-1.12047
17.3	204492	908449	NMC-G1	94	TGX221	PI3Kbeta	10	0.039062	2.81096	0.885895	0.167239	-0.905547
17.3	204835	908450	no-11	94	TGX221	PI3Kbeta	10	0.039062	2.89441	0.889271	0.218565	-0.834103
17.3	205175	908451	NOMO-1	94	TGX221	PI3Kbeta	10	0.039062	4.11504	0.960408	0.01996	0.210899
17.3	205751	908452	no-10	94	TGX221	PI3Kbeta	10	0.039062	1.37278	0.749139	0.253505	-2.1368
17.3	206070	908454	NTERA-S-cl-D1	94	TGX221	PI3Kbeta	10	0.039062	2.66015	0.90654	0.09984	-1.03466
17.3	207062	908457	NCI-H747	94	TGX221	PI3Kbeta	10	0.039062	4.29436	0.959053	0.112225	0.364416
17.3	207613	908458	NCI-H716	94	TGX221	PI3Kbeta	10	0.039062	5.4673	0.981196	0.036638	1.36859
17.3	210447	908464	NCI-H1522	94	TGX221	PI3Kbeta	10	0.039062	4.58646	0.99177	0.020438	0.614487
17.3	211137	908467	NCI-H1155	94	TGX221	PI3Kbeta	10	0.039062	3.97706	0.988744	0.012694	0.092773
17.3	211844	908469	NCI-H1436	94	TGX221	PI3Kbeta	10	0.039062	4.27941	0.964505	0.042292	0.351617
17.3	212715	908471	NCI-H1581	94	TGX221	PI3Kbeta	10	0.039062	4.71407	0.990088	0.021607	0.723741
17.3	213675	908473	NCI-H1666	94	TGX221	PI3Kbeta	10	0.039062	5.28274	0.98662	0.056929	1.21059
17.3	215867	908480	NCI-H2081	94	TGX221	PI3Kbeta	10	0.039062	5.3646	0.988763	0.021529	1.28067
17.3	216202	908481	NCI-H2196	94	TGX221	PI3Kbeta	10	0.039062	5.02567	0.985776	0.025979	0.990504
17.3	216877	908483	NCI-H524	94	TGX221	PI3Kbeta	10	0.039062	4.05068	0.982152	0.082843	0.155793
17.3	217456	909194	NCI-H748	94	TGX221	PI3Kbeta	10	0.039062	5.53315	0.981529	0.032095	1.42497
17.3	217620	909248	ONS-76	94	TGX221	PI3Kbeta	10	0.039062	4.7795	0.980513	0.16596	0.779755
17.3	218196	909249	OPM-2	94	TGX221	PI3Kbeta	10	0.039062	4.33057	0.993628	0.020303	0.395418
17.3	218767	909250	OS-RC-2	94	TGX221	PI3Kbeta	10	0.039062	0.153807	0.582686	0.254747	-3.18039
17.3	219822	909252	P30-OHK	94	TGX221	PI3Kbeta	10	0.039062	3.6147	0.980002	0.027894	-0.217449
17.3	220364	909253	P31-FUJ	94	TGX221	PI3Kbeta	10	0.039062	4.07862	0.995918	0.017987	0.179719
17.3	221289	909256	OCUB-M	94	TGX221	PI3Kbeta	10	0.039062	2.88869	0.943921	0.081177	-0.838999
17.3	222290	909260	PF-382	94	TGX221	PI3Kbeta	10	0.039062	4.47767	0.990501	0.056758	0.521351
17.3	222833	909262	Raji	94	TGX221	PI3Kbeta	10	0.039062	4.30779	0.983115	0.035083	0.37591
17.3	224365	909696	REH	94	TGX221	PI3Kbeta	10	0.039062	4.54313	0.984967	0.023997	0.577396
17.3	224934	909697	RF-48	94	TGX221	PI3Kbeta	10	0.039062	3.24788	0.925806	0.044877	-0.531497
17.3	225482	909698	RKO	94	TGX221	PI3Kbeta	10	0.039062	4.35372	0.984555	0.08494	0.415235
17.3	226803	909701	RPMI-6666	94	TGX221	PI3Kbeta	10	0.039062	3.22296	0.915445	0.044154	-0.552825
17.3	227372	909702	RPMI-8402	94	TGX221	PI3Kbeta	10	0.039062	3.0452	0.958368	0.061644	-0.705011
17.3	227910	909703	RS4-11	94	TGX221	PI3Kbeta	10	0.039062	3.32987	0.957609	0.095002	-0.461301
17.3	230804	909711	SCH	94	TGX221	PI3Kbeta	10	0.039062	5.38298	0.988356	0.022803	1.2964
17.3	231137	909712	SF126	94	TGX221	PI3Kbeta	10	0.039062	2.37401	0.873525	0.069855	-1.27963
17.3	231477	909713	SH-4	94	TGX221	PI3Kbeta	10	0.039062	4.67555	0.946906	0.07397	0.690761
17.3	232057	909715	SIG-M5	94	TGX221	PI3Kbeta	10	0.039062	3.22871	0.985891	0.015041	-0.547909
17.3	232729	909717	SJSA-1	94	TGX221	PI3Kbeta	10	0.039062	3.35879	0.930547	0.096006	-0.43654
17.3	234302	909720	SK-LMS-1	94	TGX221	PI3Kbeta	10	0.039062	2.94116	0.931888	0.14527	-0.794079
17.3	235339	909722	SKM-1	94	TGX221	PI3Kbeta	10	0.039062	5.12147	0.984142	0.032774	1.07252
17.3	235574	909723	SK-MEL-1	94	TGX221	PI3Kbeta	10	0.039062	4.07193	0.985256	0.007785	0.173986
17.3	238311	909730	SK-NEP-1	94	TGX221	PI3Kbeta	10	0.039062	3.64995	0.96561	0.040981	-0.187271
17.3	238645	909731	SK-PN-DW	94	TGX221	PI3Kbeta	10	0.039062	3.97736	0.965418	0.054856	0.093024
17.3	239214	909732	SK-UT-1	94	TGX221	PI3Kbeta	10	0.039062	1.68872	0.827057	0.183182	-1.86632
17.3	242541	909742	SU-DHL-1	94	TGX221	PI3Kbeta	10	0.039062	3.29376	0.994578	0.022939	-0.492213
17.3	242708	909743	SUP-T1	94	TGX221	PI3Kbeta	10	0.039062	4.51018	0.987805	0.078433	0.549187
17.3	247758	909754	SW684	94	TGX221	PI3Kbeta	10	0.039062	1.82844	0.776808	0.18144	-1.7467
17.3	248817	909756	SW872	94	TGX221	PI3Kbeta	10	0.039062	2.31361	0.893727	0.127477	-1.33134
17.3	249881	909758	SW962	94	TGX221	PI3Kbeta	10	0.039062	4.85649	0.971718	0.079246	0.845662
17.3	251309	909762	TALL-1	94	TGX221	PI3Kbeta	10	0.039062	4.4886	0.984585	0.062939	0.530708
17.3	251474	909769	TGBC1TKB	94	TGX221	PI3Kbeta	10	0.039062	3.70442	0.960918	0.05265	-0.140644
17.3	252541	909771	THP-1	94	TGX221	PI3Kbeta	10	0.039062	4.22655	0.98485	0.054465	0.306361
17.3	252877	909773	TUR	94	TGX221	PI3Kbeta	10	0.039062	4.4747	0.986758	0.06573	0.518807
17.3	254439	909777	U-698-M	94	TGX221	PI3Kbeta	10	0.039062	3.10865	0.933998	0.146679	-0.650691
17.3	257361	909785	WSU-NHL	94	TGX221	PI3Kbeta	10	0.039062	3.2727	0.961043	0.087858	-0.510242
17.3	259297	909974	RCC10RGB	94	TGX221	PI3Kbeta	10	0.039062	2.20205	0.772428	0.072633	-1.42684
17.3	259825	909975	KURAMOCHI	94	TGX221	PI3Kbeta	10	0.039062	2.82029	0.894605	0.058265	-0.897561
17.3	260403	909976	KM-H2	94	TGX221	PI3Kbeta	10	0.039062	3.85939	0.983747	0.082682	-0.007971
17.3	262399	910401	Ramos-2G6-4C10	94	TGX221	PI3Kbeta	10	0.039062	3.00382	0.953375	0.045165	-0.740435
17.3	262969	910544	RPMI-8866	94	TGX221	PI3Kbeta	10	0.039062	4.6169	0.988328	0.026519	0.640548
17.3	263449	910545	QIMR-WIL	94	TGX221	PI3Kbeta	10	0.039062	2.38539	0.888354	0.070491	-1.26989
17.3	263783	910546	PSN1	94	TGX221	PI3Kbeta	10	0.039062	4.21353	0.990142	0.037267	0.295217
17.3	265380	910554	CW-2	94	TGX221	PI3Kbeta	10	0.039062	5.3238	0.987533	0.025847	1.24574
17.3	265955	910566	CMK	94	TGX221	PI3Kbeta	10	0.039062	2.7975	0.943354	0.057254	-0.917074
17.3	266289	910567	CHP-126	94	TGX221	PI3Kbeta	10	0.039062	5.06951	0.987663	0.025209	1.02804
17.3	266606	910568	CGTH-W-1	94	TGX221	PI3Kbeta	10	0.039062	4.48592	0.981313	0.039996	0.528411
17.3	267087	910569	COLO-320-HSR	94	TGX221	PI3Kbeta	10	0.039062	4.31407	0.989158	0.016187	0.381287
17.3	267660	910687	ATN-1	94	TGX221	PI3Kbeta	10	0.039062	4.21754	0.981352	0.104894	0.298646
17.3	268202	910688	CESS	94	TGX221	PI3Kbeta	10	0.039062	3.9795	0.98502	0.014182	0.094861
17.3	269246	910691	COLO-684	94	TGX221	PI3Kbeta	10	0.039062	4.79494	0.977764	0.021707	0.792968
17.3	269823	910692	COLO-668	94	TGX221	PI3Kbeta	10	0.039062	4.54629	0.9816	0.086493	0.580096
17.3	271421	910697	A388	94	TGX221	PI3Kbeta	10	0.039062	4.48677	0.969621	0.051784	0.529139
17.3	272217	910700	C2BBe1	94	TGX221	PI3Kbeta	10	0.039062	0.478116	0.639233	0.175576	-2.90274
17.3	273521	910703	CA46	94	TGX221	PI3Kbeta	10	0.039062	4.62196	0.978175	0.031073	0.64488
17.3	274920	910706	BL-41	94	TGX221	PI3Kbeta	10	0.039062	2.8484	0.968005	0.141255	-0.873493
17.3	275496	910707	BL-70	94	TGX221	PI3Kbeta	10	0.039062	3.97246	0.988323	0.017989	0.08883
17.3	275768	910710	BV-173	94	TGX221	PI3Kbeta	10	0.039062	3.94939	0.981696	0.101205	0.069085
17.3	276870	910780	TGW	94	TGX221	PI3Kbeta	10	0.039062	4.30616	0.989584	0.031947	0.37452
17.3	280815	910861	RL	94	TGX221	PI3Kbeta	10	0.039062	4.66982	0.989426	0.036857	0.685853
17.3	282868	910905	SNU-C1	94	TGX221	PI3Kbeta	10	0.039062	4.96634	0.960054	0.127456	0.939709
17.3	283445	910906	ST486	94	TGX221	PI3Kbeta	10	0.039062	4.27701	0.987059	0.035175	0.349566
17.3	284675	910910	UACC-812	94	TGX221	PI3Kbeta	10	0.039062	5.07933	0.990977	0.020279	1.03644
17.3	285035	910911	SCC-15	94	TGX221	PI3Kbeta	10	0.039062	5.58157	0.979019	0.04715	1.46642
17.3	286536	910918	BC-3	94	TGX221	PI3Kbeta	10	0.039062	2.88014	0.938946	0.028105	-0.846322
17.3	286703	910919	BC-1	94	TGX221	PI3Kbeta	10	0.039062	3.16452	0.961406	0.071279	-0.602856
17.3	287779	910921	A101D	94	TGX221	PI3Kbeta	10	0.039062	1.87578	0.804932	0.172597	-1.70617
17.3	290600	910930	SCC-3	94	TGX221	PI3Kbeta	10	0.039062	3.17839	0.991877	0.078559	-0.590989
17.3	291272	910932	GAK	94	TGX221	PI3Kbeta	10	0.039062	2.44711	0.896004	0.060554	-1.21704
17.3	291843	910933	AM-38	94	TGX221	PI3Kbeta	10	0.039062	4.84589	0.985259	0.020765	0.836594
17.3	292386	910934	A4-Fuk	94	TGX221	PI3Kbeta	10	0.039062	4.65358	0.980822	0.045991	0.671952
17.3	292958	910935	A3-KAW	94	TGX221	PI3Kbeta	10	0.039062	4.0773	0.992795	0.039669	0.178586
17.3	294019	910937	COR-L279	94	TGX221	PI3Kbeta	10	0.039062	3.11786	0.951854	0.054305	-0.642809
17.3	294859	910942	NEC8	94	TGX221	PI3Kbeta	10	0.039062	3.66785	0.978963	0.128283	-0.171953
17.3	295383	910943	CAS-1	94	TGX221	PI3Kbeta	10	0.039062	0.987328	0.692286	0.180574	-2.46679
17.3	295929	910944	ALL-PO	94	TGX221	PI3Kbeta	10	0.039062	3.23079	0.932335	0.062845	-0.546121
17.3	296773	910947	OCI-AML2	94	TGX221	PI3Kbeta	10	0.039062	3.67491	0.994371	0.026293	-0.165903
17.3	297340	910948	MFM-223	94	TGX221	PI3Kbeta	10	0.039062	5.00261	0.988831	0.023627	0.970763
17.3	299359	917486	LS-1034	94	TGX221	PI3Kbeta	10	0.039062	5.23022	0.985423	0.059306	1.16563
17.3	301927	924106	CAL-148	94	TGX221	PI3Kbeta	10	0.039062	4.17511	0.981754	0.081215	0.262326
17.3	303390	924110	HDLM-2	94	TGX221	PI3Kbeta	10	0.039062	4.61965	0.984322	0.055043	0.642903
17.3	304895	924186	KGN	94	TGX221	PI3Kbeta	10	0.039062	2.36512	0.852939	0.065991	-1.28724
17.3	305961	924188	KNS-81-FD	94	TGX221	PI3Kbeta	10	0.039062	2.7082	0.865245	0.132568	-0.993521
17.3	306320	924238	K5	94	TGX221	PI3Kbeta	10	0.039062	3.92403	0.97214	0.05662	0.047369
17.3	306885	924239	L-363	94	TGX221	PI3Kbeta	10	0.039062	4.37428	0.990173	0.035727	0.432837
17.3	308026	924242	NCI-H719	94	TGX221	PI3Kbeta	10	0.039062	4.90579	0.984735	0.028324	0.887875
17.3	308109	924244	NCI-H1975	94	TGX221	PI3Kbeta	10	0.039062	4.48304	0.96994	0.048174	0.525948
17.3	308690	924247	SW954	94	TGX221	PI3Kbeta	10	0.039062	4.35998	0.977503	0.030691	0.420592
17.3	309010	924248	TE-441-T	94	TGX221	PI3Kbeta	10	0.039062	3.58241	0.961323	0.053624	-0.245095
17.3	309890	925339	MMAC-SF	94	TGX221	PI3Kbeta	10	0.039062	2.79041	0.907039	0.250919	-0.923144
17.3	311248	925342	NBsusSR	94	TGX221	PI3Kbeta	10	0.039062	3.95094	0.979512	0.021604	0.070413
17.3	311582	925343	MFH-ino	94	TGX221	PI3Kbeta	10	0.039062	2.77462	0.889609	0.178535	-0.936664
17.3	312112	925345	NOS-1	94	TGX221	PI3Kbeta	10	0.039062	3.10813	0.906078	0.05641	-0.651136
17.3	314253	930082	RL95-2	94	TGX221	PI3Kbeta	10	0.039062	2.92782	0.924254	0.074252	-0.805506
17.3	317055	946353	TE-9	94	TGX221	PI3Kbeta	10	0.039062	2.2962	0.868493	0.261641	-1.34624
17.3	317954	946355	TE-6	94	TGX221	PI3Kbeta	10	0.039062	4.53667	0.969386	0.130462	0.571861
17.3	318498	946356	TE-12	94	TGX221	PI3Kbeta	10	0.039062	3.62953	0.934487	0.03541	-0.20476
17.3	318856	946357	TC-YIK	94	TGX221	PI3Kbeta	10	0.039062	4.4649	0.990946	0.025085	0.510423
17.3	319297	946358	YT	94	TGX221	PI3Kbeta	10	0.039062	4.03025	0.986627	0.019679	0.138306
17.3	319828	946359	BT-474	94	TGX221	PI3Kbeta	10	0.039062	5.22905	0.984714	0.023865	1.16462
17.3	321358	946363	KP-N-YS	94	TGX221	PI3Kbeta	10	0.039062	5.08797	0.981589	0.0394	1.04384
17.3	321523	946367	D-247MG	94	TGX221	PI3Kbeta	10	0.039062	1.36744	0.736699	0.247856	-2.14137
17.3	321835	946368	D-263MG	94	TGX221	PI3Kbeta	10	0.039062	2.68608	0.878195	0.155643	-1.01246
17.3	322691	946370	D-392MG	94	TGX221	PI3Kbeta	10	0.039062	2.27016	0.828582	0.084784	-1.36854
17.3	323527	946373	D-502MG	94	TGX221	PI3Kbeta	10	0.039062	3.74444	0.910452	0.063957	-0.106376
17.3	324591	949088	CTB-1	94	TGX221	PI3Kbeta	10	0.039062	4.08768	0.940753	0.054545	0.187474
17.3	326450	949153	HAL-01	94	TGX221	PI3Kbeta	10	0.039062	1.52148	0.811302	0.054839	-2.0095
17.3	327021	949154	OMC-1	94	TGX221	PI3Kbeta	10	0.039062	5.18291	0.988003	0.024161	1.12512
17.3	327350	949155	ES8	94	TGX221	PI3Kbeta	10	0.039062	3.95089	0.976406	0.070336	0.070367
17.3	327920	949156	ES4	94	TGX221	PI3Kbeta	10	0.039062	4.63884	0.973031	0.044485	0.659334
17.3	328462	949157	ES6	94	TGX221	PI3Kbeta	10	0.039062	2.51318	0.862349	0.139482	-1.16049
17.3	329039	949158	ES1	94	TGX221	PI3Kbeta	10	0.039062	3.16141	0.938896	0.138972	-0.605521
17.3	330111	949161	EW-3	94	TGX221	PI3Kbeta	10	0.039062	5.11998	0.982143	0.052747	1.07125
17.3	330682	949162	EW-12	94	TGX221	PI3Kbeta	10	0.039062	4.01021	0.904654	0.106471	0.121147
17.3	330722	949163	EW-1	94	TGX221	PI3Kbeta	10	0.039062	2.53879	0.909977	0.177047	-1.13856
17.3	331274	949164	EW-18	94	TGX221	PI3Kbeta	10	0.039062	4.55343	0.977209	0.038871	0.586213
17.3	331817	949165	EW-16	94	TGX221	PI3Kbeta	10	0.039062	4.63091	0.980189	0.089177	0.652546
17.3	332325	949166	EW-13	94	TGX221	PI3Kbeta	10	0.039062	5.27597	0.985979	0.026854	1.20479
17.3	332786	949167	EW-22	94	TGX221	PI3Kbeta	10	0.039062	4.8021	0.988071	0.056175	0.7991
17.3	333235	949168	EW-24	94	TGX221	PI3Kbeta	10	0.039062	4.73197	0.9925	0.028852	0.73906
17.3	333808	949170	LAN-6	94	TGX221	PI3Kbeta	10	0.039062	5.56847	0.985449	0.026442	1.45521
17.3	334151	949171	NB10	94	TGX221	PI3Kbeta	10	0.039062	4.83214	0.987598	0.024591	0.824823
17.3	334704	949172	NB12	94	TGX221	PI3Kbeta	10	0.039062	5.33436	0.975183	0.143715	1.25478
17.3	335235	949173	NB6	94	TGX221	PI3Kbeta	10	0.039062	5.60427	0.984157	0.02937	1.48585
17.3	335551	949174	NB7	94	TGX221	PI3Kbeta	10	0.039062	3.7262	0.955994	0.104268	-0.121994
17.3	336102	949175	NB17	94	TGX221	PI3Kbeta	10	0.039062	5.16868	0.982395	0.051258	1.11293
17.3	336384	949176	NB5	94	TGX221	PI3Kbeta	10	0.039062	4.96126	0.987071	0.026847	0.935357
17.3	336727	949177	NB13	94	TGX221	PI3Kbeta	10	0.039062	4.55077	0.990494	0.02316	0.583937
17.3	337265	949178	NB14	94	TGX221	PI3Kbeta	10	0.039062	4.44022	0.984594	0.034877	0.489289
17.3	337828	949179	NB1	94	TGX221	PI3Kbeta	10	0.039062	4.59392	0.975263	0.043069	0.620874
17.3	338292	971773	RH-1	94	TGX221	PI3Kbeta	10	0.039062	4.29793	0.991607	0.024308	0.36747
17.3	339026	971777	MZ2-MEL	94	TGX221	PI3Kbeta	10	0.039062	3.45654	0.930407	0.103478	-0.352855
17.3	343085	1240128	ES-2	94	TGX221	PI3Kbeta	10	0.039062	4.57584	0.9913	0.021388	0.605397
17.3	359995	1240173	MDST8	94	TGX221	PI3Kbeta	10	0.039062	4.52265	0.981894	0.018304	0.559858
17.3	361720	1240181	NB(TU)1-10	94	TGX221	PI3Kbeta	10	0.039062	4.6816	0.99301	0.018705	0.695939
17.3	362268	1240182	NCI-H1836	94	TGX221	PI3Kbeta	10	0.039062	5.18104	0.985057	0.020132	1.12352
17.3	362605	1240183	NCI-H1869	94	TGX221	PI3Kbeta	10	0.039062	3.28824	0.927228	0.086213	-0.496937
17.3	365132	1240189	NCI-H211	94	TGX221	PI3Kbeta	10	0.039062	4.05177	0.9743	0.034234	0.156733
17.3	367032	1240193	NCI-H847	94	TGX221	PI3Kbeta	10	0.039062	4.21385	0.992888	0.02028	0.295488
17.3	376865	1240221	TC-71	94	TGX221	PI3Kbeta	10	0.039062	4.31786	0.992149	0.025703	0.384537
17.3	379324	1247871	SUP-B15	94	TGX221	PI3Kbeta	10	0.039062	3.90477	0.971996	0.078342	0.030884
17.3	380584	1290455	OCI-AML3	94	TGX221	PI3Kbeta	10	0.039062	4.43274	0.991312	0.022169	0.482884
17.3	383881	1290769	CL-11	94	TGX221	PI3Kbeta	10	0.039062	5.3335	0.985286	0.025802	1.25405
17.3	392471	1295740	ALL-SIL	94	TGX221	PI3Kbeta	10	0.039062	4.03287	0.985401	0.02452	0.140547
17.3	393011	1295741	AMO-1	94	TGX221	PI3Kbeta	10	0.039062	4.42242	0.991112	0.022618	0.474048
17.3	393770	1297439	COR-L95	94	TGX221	PI3Kbeta	10	0.039062	4.99431	0.978676	0.049543	0.963656
17.3	394406	1297446	DND-41	94	TGX221	PI3Kbeta	10	0.039062	4.01203	0.982726	0.018689	0.122704
17.3	394984	1297447	EJM	94	TGX221	PI3Kbeta	10	0.039062	4.4246	0.992593	0.019664	0.475915
17.3	395527	1297449	Farage	94	TGX221	PI3Kbeta	10	0.039062	3.22573	0.970104	0.042872	-0.550453
17.3	407520	1298352	NCI-H2135	94	TGX221	PI3Kbeta	10	0.039062	4.26262	0.979107	0.034611	0.337242
17.3	420242	1299075	VCaP	94	TGX221	PI3Kbeta	10	0.039062	4.58295	0.979977	0.040327	0.611483
17.3	422324	1303896	GA-10	94	TGX221	PI3Kbeta	10	0.039062	1.28128	0.785434	0.151103	-2.21514
17.3	422758	1303897	GRANTA-519	94	TGX221	PI3Kbeta	10	0.039062	4.21507	0.98466	0.012679	0.296532
17.3	423278	1303900	HCC1500	94	TGX221	PI3Kbeta	10	0.039062	4.40719	0.976285	0.097864	0.461009
17.3	423793	1303901	HCC-33	94	TGX221	PI3Kbeta	10	0.039062	4.91582	0.986729	0.022733	0.896464
17.3	425283	1322218	Hs-445	94	TGX221	PI3Kbeta	10	0.039062	3.76855	0.971569	0.059698	-0.085742
17.3	425773	1322224	HSC-39	94	TGX221	PI3Kbeta	10	0.039062	4.39995	0.990583	0.025478	0.454813
17.3	426306	1323913	NB4	94	TGX221	PI3Kbeta	10	0.039062	2.88547	0.954863	0.084911	-0.841758
17.3	426819	1327766	JJN-3	94	TGX221	PI3Kbeta	10	0.039062	4.20461	0.991941	0.02008	0.287583
17.3	427370	1327768	JM1	94	TGX221	PI3Kbeta	10	0.039062	3.72918	0.979393	0.025919	-0.119445
17.3	428199	1327771	JURL-MK1	94	TGX221	PI3Kbeta	10	0.039062	4.83665	0.986634	0.026426	0.82868
17.3	429109	1327774	KARPAS-231	94	TGX221	PI3Kbeta	10	0.039062	2.16588	0.91495	0.086006	-1.45781
17.3	430126	1327776	Kasumi-3	94	TGX221	PI3Kbeta	10	0.039062	3.64796	0.929351	0.049984	-0.188981
17.3	430163	1330931	KCL-22	94	TGX221	PI3Kbeta	10	0.039062	4.26414	0.991044	0.021581	0.338542
17.3	431231	1330935	L-1236	94	TGX221	PI3Kbeta	10	0.039062	3.27946	0.966679	0.068329	-0.504462
17.3	432129	1330942	ME-1	94	TGX221	PI3Kbeta	10	0.039062	5.37693	0.988773	0.023931	1.29123
17.3	432701	1330943	MEC-1	94	TGX221	PI3Kbeta	10	0.039062	1.89823	0.830555	0.211927	-1.68695
17.3	433045	1330947	MOLM-13	94	TGX221	PI3Kbeta	10	0.039062	2.59324	0.911087	0.035074	-1.09194
17.3	433753	1330950	MOLP-8	94	TGX221	PI3Kbeta	10	0.039062	3.54671	0.959572	0.199309	-0.275664
17.3	434295	1330960	MY-M12	94	TGX221	PI3Kbeta	10	0.039062	4.04977	0.959296	0.026801	0.155019
17.3	434855	1330965	NCI-H1385	94	TGX221	PI3Kbeta	10	0.039062	5.22271	0.988222	0.023925	1.15919
17.3	435065	1330972	NCI-H1876	94	TGX221	PI3Kbeta	10	0.039062	4.82485	0.985341	0.02419	0.818581
17.3	435956	1330974	NCI-H220	94	TGX221	PI3Kbeta	10	0.039062	4.83749	0.980995	0.045174	0.829401
17.3	436203	1330981	NK-92MI	94	TGX221	PI3Kbeta	10	0.039062	1.6623	0.820789	0.122941	-1.88894
17.3	436304	1330982	NU-DUL-1	94	TGX221	PI3Kbeta	10	0.039062	2.05989	0.893394	0.044146	-1.54855
17.3	436634	1330983	OCI-AML5	94	TGX221	PI3Kbeta	10	0.039062	3.68925	0.970976	0.059069	-0.153631
17.3	437137	1330984	OCI-LY-19	94	TGX221	PI3Kbeta	10	0.039062	4.2503	0.983194	0.020651	0.326699
17.3	437480	1330985	OCI-M1	94	TGX221	PI3Kbeta	10	0.039062	3.95899	0.994995	0.016973	0.077298
17.3	438002	1330986	P116	94	TGX221	PI3Kbeta	10	0.039062	7.23	0.952972	0.040349	2.87767
17.3	438038	1330987	P32-ISH	94	TGX221	PI3Kbeta	10	0.039062	3.75274	0.994523	0.068124	-0.099272
17.3	438580	1330988	P3HR-1	94	TGX221	PI3Kbeta	10	0.039062	3.94795	0.981095	0.030745	0.067851
17.3	438747	1330991	PL-21	94	TGX221	PI3Kbeta	10	0.039062	3.49272	0.933273	0.020725	-0.321885
17.3	439589	1330995	RC-K8	94	TGX221	PI3Kbeta	10	0.039062	4.71973	0.993249	0.016954	0.728586
17.3	440266	1331025	ROS-50	94	TGX221	PI3Kbeta	10	0.039062	5.26557	0.97729	0.028165	1.19588
17.3	440578	1331031	Sci-1	94	TGX221	PI3Kbeta	10	0.039062	3.83865	0.984572	0.016648	-0.025724
17.3	440914	1331032	SLVL	94	TGX221	PI3Kbeta	10	0.039062	5.00662	0.985054	0.030383	0.974191
17.3	441949	1331034	SU-DHL-16	94	TGX221	PI3Kbeta	10	0.039062	2.88978	0.982981	0.015665	-0.838066
17.3	442284	1331035	SU-DHL-4	94	TGX221	PI3Kbeta	10	0.039062	1.95251	0.91341	0.173432	-1.64048
17.3	443117	1331037	SU-DHL-6	94	TGX221	PI3Kbeta	10	0.039062	0.014724	0.586734	0.173052	-3.29946
17.3	443683	1331038	SU-DHL-8	94	TGX221	PI3Kbeta	10	0.039062	3.95313	0.975734	0.076441	0.072283
17.3	444201	1331039	SUP-HD1	94	TGX221	PI3Kbeta	10	0.039062	3.3842	0.954527	0.051961	-0.414786
17.3	444744	1331040	SUP-M2	94	TGX221	PI3Kbeta	10	0.039062	3.86205	0.994179	0.026953	-0.005696
17.3	445287	1331043	Tera-1	94	TGX221	PI3Kbeta	10	0.039062	4.4531	0.972159	0.020395	0.500318
17.3	445371	1331044	TF-1	94	TGX221	PI3Kbeta	10	0.039062	3.7222	0.962001	0.01815	-0.125419
17.3	445513	1331045	TK	94	TGX221	PI3Kbeta	10	0.039062	4.67854	0.990053	0.036594	0.693318
17.3	446064	1331046	Toledo	94	TGX221	PI3Kbeta	10	0.039062	3.29006	0.924236	0.053264	-0.495381
17.3	446211	1331048	VAL	94	TGX221	PI3Kbeta	10	0.039062	3.59335	0.955981	0.034201	-0.235735
17.3	446775	1331049	WIL2-NS	94	TGX221	PI3Kbeta	10	0.039062	4.20192	0.992327	0.022026	0.28528
17.3	447340	1331050	WSU-DLCL2	94	TGX221	PI3Kbeta	10	0.039062	4.35884	0.992721	0.019766	0.41962
17.3	448155	1333014	MKL-1-subclone-2	94	TGX221	PI3Kbeta	10	0.039062	5.27308	0.986432	0.026201	1.20232
17.3	448322	1333015	MKL-2	94	TGX221	PI3Kbeta	10	0.039062	5.61615	0.979031	0.035078	1.49602
17.3	43	683665	MC-CAR	134	Etoposide	TOP2	16	0.0625	-0.714158	0.381287	0.04732	-1.16735
17.3	548	683667	PFSK-1	134	Etoposide	TOP2	16	0.0625	3.19837	0.900152	0.069515	0.809194
17.3	972	684052	A673	134	Etoposide	TOP2	16	0.0625	0.894238	0.647461	0.062945	-0.354813
17.3	1524	684055	ES3	134	Etoposide	TOP2	16	0.0625	-0.345693	0.446393	0.136459	-0.981206
17.3	1833	684057	ES5	134	Etoposide	TOP2	16	0.0625	2.34543	0.813798	0.10427	0.378306
17.3	2219	684059	ES7	134	Etoposide	TOP2	16	0.0625	-0.27495	0.456839	0.097235	-0.945467
17.3	2796	684062	EW-11	134	Etoposide	TOP2	16	0.0625	1.40113	0.690081	0.101154	-0.098739
17.3	3375	684072	SK-ES-1	134	Etoposide	TOP2	16	0.0625	-0.252082	0.461051	0.03482	-0.933915
17.3	3920	684681	NCI-H1395	134	Etoposide	TOP2	16	0.0625	5.11662	0.960771	0.03361	1.77826
17.3	4379	687448	COLO-829	134	Etoposide	TOP2	16	0.0625	0.521757	0.568537	0.226313	-0.542985
17.3	4828	687452	5637	134	Etoposide	TOP2	16	0.0625	-0.211925	0.464698	0.137295	-0.913628
17.3	5332	687455	RT4	134	Etoposide	TOP2	16	0.0625	4.06995	0.949742	0.092987	1.2495
17.3	5839	687457	SW780	134	Etoposide	TOP2	16	0.0625	2.24022	0.809463	0.172269	0.325153
17.3	6341	687459	TCCSUP	134	Etoposide	TOP2	16	0.0625	2.16698	0.795552	0.162708	0.288157
17.3	6817	687505	C-33-A	134	Etoposide	TOP2	16	0.0625	-0.620447	0.402033	0.126368	-1.12001
17.3	7344	687506	C-4-I	134	Etoposide	TOP2	16	0.0625	0.35589	0.554431	0.057726	-0.626778
17.3	7826	687514	ME-180	134	Etoposide	TOP2	16	0.0625	0.019447	0.503038	0.081891	-0.796743
17.3	8356	687561	42-MG-BA	134	Etoposide	TOP2	16	0.0625	2.44536	0.834418	0.043962	0.428785
17.3	8898	687562	8-MG-BA	134	Etoposide	TOP2	16	0.0625	-2.3864	0.151582	0.082914	-2.01214
17.3	9408	687563	A172	134	Etoposide	TOP2	16	0.0625	1.67288	0.756882	0.158705	0.038546
17.3	9916	687568	GB-1	134	Etoposide	TOP2	16	0.0625	0.392468	0.557643	0.11654	-0.608299
17.3	10425	687586	T98G	134	Etoposide	TOP2	16	0.0625	2.20945	0.830866	0.044184	0.309609
17.3	10954	687588	U-118-MG	134	Etoposide	TOP2	16	0.0625	5.06414	0.971537	0.11427	1.75175
17.3	11497	687590	U-87-MG	134	Etoposide	TOP2	16	0.0625	2.52677	0.828664	0.080244	0.469917
17.3	11998	687592	YKG-1	134	Etoposide	TOP2	16	0.0625	0.196223	0.531031	0.107978	-0.707439
17.3	12289	687596	ChaGo-K-1	134	Etoposide	TOP2	16	0.0625	1.18827	0.671993	0.058796	-0.206274
17.3	12599	687600	NCI-H720	134	Etoposide	TOP2	16	0.0625	5.07979	0.9889	0.019398	1.75965
17.3	13109	687777	Calu-3	134	Etoposide	TOP2	16	0.0625	-0.463459	0.43414	0.111653	-1.0407
17.3	13648	687780	COR-L23	134	Etoposide	TOP2	16	0.0625	1.86848	0.781204	0.068642	0.137359
17.3	14158	687787	LK-2	134	Etoposide	TOP2	16	0.0625	0.381484	0.562156	0.100747	-0.613848
17.3	14692	687794	NCI-H1437	134	Etoposide	TOP2	16	0.0625	1.26721	0.691827	0.048641	-0.166395
17.3	14981	687798	NCI-H1623	134	Etoposide	TOP2	16	0.0625	2.22305	0.792157	0.160916	0.316478
17.3	15533	687799	NCI-H1648	134	Etoposide	TOP2	16	0.0625	2.55956	0.846544	0.111671	0.486477
17.3	16331	687802	NCI-H1693	134	Etoposide	TOP2	16	0.0625	3.43561	0.860339	0.117608	0.929045
17.3	16832	687804	NCI-H1770	134	Etoposide	TOP2	16	0.0625	1.06905	0.676959	0.105878	-0.266503
17.3	17175	687807	NCI-H1838	134	Etoposide	TOP2	16	0.0625	6.16753	0.985914	0.032428	2.30917
17.3	17631	687812	NCI-H2085	134	Etoposide	TOP2	16	0.0625	1.61146	0.735184	0.125589	0.007517
17.3	18177	687814	NCI-H2126	134	Etoposide	TOP2	16	0.0625	1.67225	0.723967	0.14799	0.038227
17.3	18454	687815	NCI-H2170	134	Etoposide	TOP2	16	0.0625	0.558851	0.586652	0.109927	-0.524245
17.3	18907	687816	NCI-H2228	134	Etoposide	TOP2	16	0.0625	0.935711	0.620367	0.093249	-0.333862
17.3	19324	687819	NCI-H2342	134	Etoposide	TOP2	16	0.0625	-0.279419	0.457638	0.143246	-0.947725
17.3	19812	687820	NCI-H2347	134	Etoposide	TOP2	16	0.0625	2.23545	0.794515	0.035898	0.322744
17.3	20283	687821	NCI-H2405	134	Etoposide	TOP2	16	0.0625	0.984447	0.646612	0.060485	-0.309242
17.3	20784	687829	NCI-H661	134	Etoposide	TOP2	16	0.0625	0.870424	0.625166	0.160108	-0.366844
17.3	21600	687983	DMS-114	134	Etoposide	TOP2	16	0.0625	5.7646	0.983919	0.027002	2.10561
17.3	22178	687984	DMS-153	134	Etoposide	TOP2	16	0.0625	2.32173	0.778514	0.082412	0.366331
17.3	22304	687985	DMS-273	134	Etoposide	TOP2	16	0.0625	-0.519638	0.419665	0.095805	-1.06908
17.3	22786	687995	NCI-H1048	134	Etoposide	TOP2	16	0.0625	-0.574348	0.404519	0.08077	-1.09672
17.3	23328	687997	NCI-H1092	134	Etoposide	TOP2	16	0.0625	4.17817	0.959767	0.062095	1.30417
17.3	23953	688001	NCI-H1417	134	Etoposide	TOP2	16	0.0625	1.1812	0.668916	0.111654	-0.209846
17.3	24493	688006	NCI-H1694	134	Etoposide	TOP2	16	0.0625	0.415815	0.566016	0.091454	-0.596505
17.3	24982	688007	NCI-H187	134	Etoposide	TOP2	16	0.0625	-0.276995	0.457703	0.103285	-0.946501
17.3	25317	688010	NCI-H1963	134	Etoposide	TOP2	16	0.0625	1.85231	0.794832	0.094518	0.129186
17.3	25585	688011	NCI-H2029	134	Etoposide	TOP2	16	0.0625	2.5063	0.867367	0.064598	0.459574
17.3	25965	688013	NCI-H209	134	Etoposide	TOP2	16	0.0625	-0.030614	0.495277	0.133042	-0.822033
17.3	26506	688014	NCI-H2141	134	Etoposide	TOP2	16	0.0625	2.00079	0.797352	0.063704	0.204198
17.3	27058	688015	NCI-H2171	134	Etoposide	TOP2	16	0.0625	3.16968	0.932561	0.055696	0.7947
17.3	27199	688018	NCI-H2227	134	Etoposide	TOP2	16	0.0625	4.23819	0.948653	0.039568	1.33449
17.3	27577	688021	NCI-H345	134	Etoposide	TOP2	16	0.0625	5.08702	0.978136	0.0763	1.76331
17.3	27989	688023	NCI-H446	134	Etoposide	TOP2	16	0.0625	3.81992	0.936497	0.056219	1.12319
17.3	28540	688025	NCI-H526	134	Etoposide	TOP2	16	0.0625	-0.663216	0.393041	0.059588	-1.14161
17.3	29111	688026	NCI-H64	134	Etoposide	TOP2	16	0.0625	1.36789	0.74187	0.135035	-0.115534
17.3	29535	688027	NCI-H69	134	Etoposide	TOP2	16	0.0625	1.67748	0.740466	0.137759	0.04087
17.3	30113	688031	NCI-H82	134	Etoposide	TOP2	16	0.0625	3.58447	0.941741	0.038116	1.00425
17.3	30649	688058	NCI-H2052	134	Etoposide	TOP2	16	0.0625	2.22461	0.787394	0.117205	0.317266
17.3	31084	688086	SK-N-DZ	134	Etoposide	TOP2	16	0.0625	3.35023	0.922207	0.016214	0.88591
17.3	31604	688087	SK-N-FI	134	Etoposide	TOP2	16	0.0625	5.00605	0.982324	0.01898	1.7224
17.3	32126	688121	VA-ES-BJ	134	Etoposide	TOP2	16	0.0625	-0.829375	0.373066	0.028787	-1.22555
17.3	33088	713878	LU-139	134	Etoposide	TOP2	16	0.0625	1.54675	0.709721	0.08413	-0.025175
17.3	33567	713880	SBC-5	134	Etoposide	TOP2	16	0.0625	-0.902615	0.344465	0.104951	-1.26255
17.3	34108	713885	SBC-1	134	Etoposide	TOP2	16	0.0625	3.50693	0.934956	0.052771	0.965074
17.3	34408	713899	LU-135	134	Etoposide	TOP2	16	0.0625	-1.42036	0.262074	0.076354	-1.52411
17.3	34909	717431	SK-N-SH	134	Etoposide	TOP2	16	0.0625	-0.833703	0.368603	0.12427	-1.22774
17.3	35407	722045	NCI-H2030	134	Etoposide	TOP2	16	0.0625	-1.32614	0.30781	0.078869	-1.47651
17.3	35674	722046	NCI-H2122	134	Etoposide	TOP2	16	0.0625	1.3856	0.719068	0.12003	-0.106584
17.3	36157	722058	NCI-H1734	134	Etoposide	TOP2	16	0.0625	0.623802	0.594334	0.051234	-0.491433
17.3	36321	722066	NCI-H650	134	Etoposide	TOP2	16	0.0625	1.94004	0.773534	0.039407	0.173509
17.3	36830	724812	T-24	134	Etoposide	TOP2	16	0.0625	2.70489	0.876774	0.053694	0.559898
17.3	37491	724828	SK-N-AS	134	Etoposide	TOP2	16	0.0625	4.17261	0.943285	0.139002	1.30137
17.3	38032	724831	NCI-H1299	134	Etoposide	TOP2	16	0.0625	0.795634	0.613774	0.062361	-0.404626
17.3	38514	724834	NCI-H2087	134	Etoposide	TOP2	16	0.0625	-0.19047	0.470751	0.06637	-0.90279
17.3	39051	724838	UM-UC-3	134	Etoposide	TOP2	16	0.0625	0.230199	0.537738	0.075114	-0.690275
17.3	39518	724839	SW756	134	Etoposide	TOP2	16	0.0625	1.23445	0.675718	0.060192	-0.182945
17.3	40013	724855	NCI-H727	134	Etoposide	TOP2	16	0.0625	6.37569	0.970061	0.060641	2.41432
17.3	40544	724858	Calu-1	134	Etoposide	TOP2	16	0.0625	1.94614	0.771679	0.074558	0.176588
17.3	40711	724859	Calu-6	134	Etoposide	TOP2	16	0.0625	1.35698	0.695483	0.043922	-0.121045
17.3	41251	724863	LU-65	134	Etoposide	TOP2	16	0.0625	3.15756	0.881731	0.035059	0.788578
17.3	41829	724866	NCI-H1355	134	Etoposide	TOP2	16	0.0625	-0.53142	0.429433	0.179323	-1.07503
17.3	42342	724868	NCI-H1792	134	Etoposide	TOP2	16	0.0625	2.6561	0.882457	0.120122	0.535252
17.3	42879	724869	HPAF-II	134	Etoposide	TOP2	16	0.0625	3.13431	0.867336	0.045237	0.776834
17.3	43361	724870	MIA-PaCa-2	134	Etoposide	TOP2	16	0.0625	0.906841	0.635986	0.131187	-0.348447
17.3	43913	724872	SHP-77	134	Etoposide	TOP2	16	0.0625	4.05454	0.969937	0.04042	1.24172
17.3	44450	724873	NCI-H2009	134	Etoposide	TOP2	16	0.0625	-0.211496	0.4672	0.086125	-0.913412
17.3	44940	724874	NCI-H2291	134	Etoposide	TOP2	16	0.0625	6.39757	0.981415	0.022716	2.42538
17.3	45242	724878	SW1573	134	Etoposide	TOP2	16	0.0625	0.767571	0.604965	0.090702	-0.418804
17.3	45751	724879	SW900	134	Etoposide	TOP2	16	0.0625	0.70699	0.60404	0.134731	-0.449408
17.3	46295	735784	TE-5	134	Etoposide	TOP2	16	0.0625	0.310605	0.54616	0.060026	-0.649655
17.3	46834	749709	HCC1954	134	Etoposide	TOP2	16	0.0625	2.16079	0.792335	0.074226	0.285027
17.3	47342	749710	HCC1143	134	Etoposide	TOP2	16	0.0625	4.39366	0.93148	0.170236	1.41303
17.3	47883	749711	HCC1187	134	Etoposide	TOP2	16	0.0625	3.81065	0.952842	0.061346	1.11851
17.3	48381	749712	HCC1395	134	Etoposide	TOP2	16	0.0625	4.92554	0.964278	0.157355	1.68173
17.3	48920	749713	HCC1599	134	Etoposide	TOP2	16	0.0625	-0.657762	0.402437	0.121101	-1.13886
17.3	49136	749714	HCC1937	134	Etoposide	TOP2	16	0.0625	2.34726	0.81308	0.075967	0.379229
17.3	49687	749715	HCC2157	134	Etoposide	TOP2	16	0.0625	2.53618	0.84531	0.109268	0.474666
17.3	50237	749716	HCC2218	134	Etoposide	TOP2	16	0.0625	4.90819	0.95998	0.058881	1.67297
17.3	50536	749717	HCC38	134	Etoposide	TOP2	16	0.0625	0.931222	0.640357	0.103328	-0.33613
17.3	51116	753531	BB30-HNC	134	Etoposide	TOP2	16	0.0625	-2.17781	0.181647	0.073186	-1.90676
17.3	51433	753532	BB49-HNC	134	Etoposide	TOP2	16	0.0625	3.94178	0.908696	0.042451	1.18475
17.3	51973	753533	BB65-RCC	134	Etoposide	TOP2	16	0.0625	-0.326417	0.451482	0.251675	-0.971468
17.3	52251	753534	BEN	134	Etoposide	TOP2	16	0.0625	3.34819	0.900587	0.143265	0.884883
17.3	52498	753535	BHY	134	Etoposide	TOP2	16	0.0625	0.50086	0.57932	0.038982	-0.553541
17.3	52794	753536	BOKU	134	Etoposide	TOP2	16	0.0625	0.661185	0.595692	0.078912	-0.472548
17.3	53089	753538	Ca9-22	134	Etoposide	TOP2	16	0.0625	0.738619	0.620687	0.075422	-0.433429
17.3	54085	753540	CAL-12T	134	Etoposide	TOP2	16	0.0625	1.9394	0.77207	0.097175	0.173187
17.3	54387	753541	CAL-33	134	Etoposide	TOP2	16	0.0625	-0.46194	0.426808	0.091351	-1.03993
17.3	54884	753545	CP50-MEL-B	134	Etoposide	TOP2	16	0.0625	5.39639	0.987891	0.253239	1.9196
17.3	55223	753546	CP66-MEL	134	Etoposide	TOP2	16	0.0625	1.57571	0.724855	0.106131	-0.010543
17.3	55600	753547	CPC-N	134	Etoposide	TOP2	16	0.0625	2.79538	0.864816	0.06327	0.605611
17.3	56171	753548	CTV-1	134	Etoposide	TOP2	16	0.0625	-0.882735	0.346915	0.028426	-1.25251
17.3	56688	753549	D-542MG	134	Etoposide	TOP2	16	0.0625	4.84231	0.960639	0.042302	1.63969
17.3	57030	753551	DMS-79	134	Etoposide	TOP2	16	0.0625	3.06236	0.876502	0.110626	0.740486
17.3	57408	753552	DSH1	134	Etoposide	TOP2	16	0.0625	0.820622	0.631778	0.079377	-0.392003
17.3	57938	753553	DV-90	134	Etoposide	TOP2	16	0.0625	2.6555	0.864094	0.144279	0.534946
17.3	58064	753554	EBC-1	134	Etoposide	TOP2	16	0.0625	0.724072	0.607943	0.097809	-0.440779
17.3	58604	753555	EC-GI-10	134	Etoposide	TOP2	16	0.0625	4.61691	0.974421	0.019576	1.52582
17.3	59115	753556	EPLC-272H	134	Etoposide	TOP2	16	0.0625	0.692105	0.603139	0.069532	-0.456928
17.3	59640	753558	HA7-RCC	134	Etoposide	TOP2	16	0.0625	2.26171	0.810664	0.12786	0.33601
17.3	59998	753559	HCE-4	134	Etoposide	TOP2	16	0.0625	-0.378916	0.435515	0.078451	-0.997989
17.3	60216	753561	HO-1-u-1	134	Etoposide	TOP2	16	0.0625	0.441992	0.571554	0.075541	-0.583281
17.3	60707	753562	HSC-2	134	Etoposide	TOP2	16	0.0625	-0.245255	0.459617	0.083406	-0.930466
17.3	61277	753563	IM-9	134	Etoposide	TOP2	16	0.0625	2.94898	0.91679	0.104009	0.683208
17.3	61764	753564	IST-SL1	134	Etoposide	TOP2	16	0.0625	2.35185	0.830368	0.094563	0.381548
17.3	62100	753565	IST-SL2	134	Etoposide	TOP2	16	0.0625	-0.022356	0.496429	0.133754	-0.817862
17.3	62492	753566	J82	134	Etoposide	TOP2	16	0.0625	1.29416	0.700017	0.131889	-0.152781
17.3	63349	753570	KOSC-2	134	Etoposide	TOP2	16	0.0625	3.30282	0.910735	0.164755	0.861962
17.3	63577	753572	KP-4	134	Etoposide	TOP2	16	0.0625	-0.919602	0.352979	0.085265	-1.27113
17.3	64054	753573	KYSE-140	134	Etoposide	TOP2	16	0.0625	1.48001	0.712987	0.077386	-0.058891
17.3	64524	753574	KYSE-410	134	Etoposide	TOP2	16	0.0625	1.99829	0.784844	0.130989	0.202933
17.3	65012	753575	KYSE-520	134	Etoposide	TOP2	16	0.0625	2.99458	0.852709	0.086671	0.706246
17.3	65515	753576	KYSE-70	134	Etoposide	TOP2	16	0.0625	2.41526	0.82814	0.160889	0.41358
17.3	66062	753577	LB1047-RCC	134	Etoposide	TOP2	16	0.0625	0.770848	0.614788	0.050027	-0.417148
17.3	66400	753578	LB2241-RCC	134	Etoposide	TOP2	16	0.0625	2.76347	0.857664	0.065648	0.589493
17.3	66720	753579	LB2518-MEL	134	Etoposide	TOP2	16	0.0625	2.50223	0.841717	0.144365	0.457519
17.3	67061	753581	LB373-MEL-D	134	Etoposide	TOP2	16	0.0625	3.79115	0.946716	0.064434	1.10866
17.3	67402	753582	LB647-SCLC	134	Etoposide	TOP2	16	0.0625	0.569276	0.585323	0.154354	-0.518979
17.3	67684	753583	LB771-HNC	134	Etoposide	TOP2	16	0.0625	3.29924	0.884992	0.165147	0.860152
17.3	68232	753584	LB831-BLC	134	Etoposide	TOP2	16	0.0625	1.71396	0.755287	0.070325	0.059296
17.3	68807	753585	LB996-RCC	134	Etoposide	TOP2	16	0.0625	3.19033	0.886531	0.037414	0.805135
17.3	69290	753586	LCLC-103H	134	Etoposide	TOP2	16	0.0625	-0.228175	0.462018	0.05523	-0.921838
17.3	69857	753588	LU-134-A	134	Etoposide	TOP2	16	0.0625	-0.899855	0.362941	0.1574	-1.26116
17.3	70193	753589	LU-165	134	Etoposide	TOP2	16	0.0625	2.38643	0.821278	0.107165	0.399014
17.3	70765	753592	LXF-289	134	Etoposide	TOP2	16	0.0625	0.66801	0.606358	0.097493	-0.4691
17.3	71315	753594	MS-1	134	Etoposide	TOP2	16	0.0625	1.28613	0.709386	0.168076	-0.156836
17.3	71887	753595	MZ1-PC	134	Etoposide	TOP2	16	0.0625	-0.33258	0.45224	0.107096	-0.974581
17.3	72231	753596	MZ7-mel	134	Etoposide	TOP2	16	0.0625	1.19813	0.682623	0.146383	-0.201293
17.3	72582	753599	NCI-H1304	134	Etoposide	TOP2	16	0.0625	0.851855	0.62891	0.089359	-0.376225
17.3	72885	753600	NCI-H1563	134	Etoposide	TOP2	16	0.0625	1.68859	0.734696	0.141237	0.046478
17.3	73435	753604	NCI-H292	134	Etoposide	TOP2	16	0.0625	1.38205	0.693869	0.122845	-0.108378
17.3	73752	753605	NCI-H510A	134	Etoposide	TOP2	16	0.0625	1.91373	0.795376	0.063815	0.160219
17.3	74305	753608	PC-14	134	Etoposide	TOP2	16	0.0625	2.05495	0.81763	0.074465	0.23156
17.3	74842	753610	SBC-3	134	Etoposide	TOP2	16	0.0625	-1.28814	0.292087	0.068368	-1.45732
17.3	75416	753611	SCLC-21H	134	Etoposide	TOP2	16	0.0625	4.11103	0.949807	0.065454	1.27025
17.3	75728	753612	SK-MM-2	134	Etoposide	TOP2	16	0.0625	1.95267	0.781872	0.075227	0.179886
17.3	76293	753614	TE-15	134	Etoposide	TOP2	16	0.0625	0.337054	0.550587	0.124813	-0.636293
17.3	77211	753616	BE2-M17	134	Etoposide	TOP2	16	0.0625	2.59447	0.854905	0.032407	0.504117
17.3	77755	753618	KELLY	134	Etoposide	TOP2	16	0.0625	1.88774	0.793007	0.102413	0.147088
17.3	78332	753620	SIMA	134	Etoposide	TOP2	16	0.0625	1.98805	0.77587	0.050629	0.197761
17.3	78881	753621	TE-1	134	Etoposide	TOP2	16	0.0625	2.37232	0.803504	0.118288	0.391888
17.3	79432	753622	TE-10	134	Etoposide	TOP2	16	0.0625	0.982298	0.654973	0.073452	-0.310327
17.3	79750	753623	TE-8	134	Etoposide	TOP2	16	0.0625	1.8391	0.764764	0.108331	0.122515
17.3	80253	753624	CAPAN-1	134	Etoposide	TOP2	16	0.0625	0.271215	0.540939	0.063631	-0.669554
17.3	80768	905933	OVCAR-3	134	Etoposide	TOP2	16	0.0625	3.0722	0.884641	0.089409	0.745459
17.3	81254	905934	PC-3	134	Etoposide	TOP2	16	0.0625	3.58337	0.907312	0.037529	1.00369
17.3	81732	905935	DU-145	134	Etoposide	TOP2	16	0.0625	-0.380132	0.442858	0.078291	-0.998604
17.3	82262	905936	HCT-116	134	Etoposide	TOP2	16	0.0625	-0.203283	0.466875	0.14346	-0.909263
17.3	82794	905937	HCT-15	134	Etoposide	TOP2	16	0.0625	2.17691	0.805752	0.051041	0.29317
17.3	83363	905938	HL-60	134	Etoposide	TOP2	16	0.0625	0.780076	0.62915	0.090343	-0.412486
17.3	83867	905939	HT-29	134	Etoposide	TOP2	16	0.0625	0.701733	0.610751	0.09109	-0.452064
17.3	84447	905940	K-562	134	Etoposide	TOP2	16	0.0625	3.10573	0.908246	0.1416	0.762394
17.3	85024	905941	NCI-H226	134	Etoposide	TOP2	16	0.0625	1.8981	0.774343	0.130431	0.15232
17.3	85602	905942	NCI-H23	134	Etoposide	TOP2	16	0.0625	2.47933	0.849434	0.037828	0.44595
17.3	86105	905943	NCI-H460	134	Etoposide	TOP2	16	0.0625	-1.44253	0.268783	0.074044	-1.53531
17.3	86407	905944	NCI-H522	134	Etoposide	TOP2	16	0.0625	2.09911	0.783309	0.102774	0.253869
17.3	86914	905945	T47D	134	Etoposide	TOP2	16	0.0625	1.9352	0.735476	0.148782	0.171064
17.3	87417	905946	MCF7	134	Etoposide	TOP2	16	0.0625	-0.036037	0.494367	0.089431	-0.824773
17.3	87916	905947	786-0	134	Etoposide	TOP2	16	0.0625	-0.64596	0.393853	0.090262	-1.1329
17.3	88429	905948	A498	134	Etoposide	TOP2	16	0.0625	2.99567	0.836148	0.276336	0.706795
17.3	89352	905950	ACHN	134	Etoposide	TOP2	16	0.0625	0.002262	0.500339	0.099183	-0.805425
17.3	90302	905952	CCRF-CEM	134	Etoposide	TOP2	16	0.0625	-1.68649	0.223149	0.043204	-1.65855
17.3	90830	905954	SK-MEL-28	134	Etoposide	TOP2	16	0.0625	4.00587	0.956151	0.087617	1.21713
17.3	91142	905955	SK-MEL-2	134	Etoposide	TOP2	16	0.0625	3.11965	0.897998	0.065865	0.769427
17.3	91977	905957	Hs-578-T	134	Etoposide	TOP2	16	0.0625	5.71785	0.98747	0.024719	2.08199
17.3	92550	905958	MOLT-4	134	Etoposide	TOP2	16	0.0625	-1.41336	0.260683	0.10498	-1.52058
17.3	93078	905959	SK-OV-3	134	Etoposide	TOP2	16	0.0625	2.47647	0.815687	0.119727	0.444502
17.3	93606	905960	MDA-MB-231	134	Etoposide	TOP2	16	0.0625	1.79452	0.760914	0.089127	0.099992
17.3	94136	905961	COLO-205	134	Etoposide	TOP2	16	0.0625	-1.19826	0.313072	0.091876	-1.41191
17.3	94637	905962	SW620	134	Etoposide	TOP2	16	0.0625	-1.20592	0.302036	0.122576	-1.41578
17.3	95176	905963	CAKI-1	134	Etoposide	TOP2	16	0.0625	2.10589	0.756132	0.064948	0.257291
17.3	95487	905964	RPMI-8226	134	Etoposide	TOP2	16	0.0625	2.65493	0.889898	0.030152	0.53466
17.3	96030	905965	SR	134	Etoposide	TOP2	16	0.0625	-0.792527	0.368998	0.194967	-1.20694
17.3	96601	905967	NCI-H322M	134	Etoposide	TOP2	16	0.0625	6.29953	0.986677	0.027421	2.37585
17.3	97458	905969	OVCAR-5	134	Etoposide	TOP2	16	0.0625	0.46218	0.567291	0.108025	-0.573082
17.3	98026	905970	EKVX	134	Etoposide	TOP2	16	0.0625	6.37956	0.945319	0.051951	2.41628
17.3	98383	905971	HCC2998	134	Etoposide	TOP2	16	0.0625	0.082801	0.513333	0.058544	-0.764738
17.3	98885	905972	HOP-62	134	Etoposide	TOP2	16	0.0625	-0.564189	0.410534	0.062745	-1.09159
17.3	99388	905973	HOP-92	134	Etoposide	TOP2	16	0.0625	1.5318	0.717574	0.090308	-0.03273
17.3	99909	905974	LOXIMVI	134	Etoposide	TOP2	16	0.0625	2.30529	0.8478	0.169874	0.358028
17.3	100421	905975	M14	134	Etoposide	TOP2	16	0.0625	2.23237	0.813384	0.08424	0.321187
17.3	100898	905976	UACC-62	134	Etoposide	TOP2	16	0.0625	1.06228	0.666029	0.072617	-0.26992
17.3	101474	905977	UACC-257	134	Etoposide	TOP2	16	0.0625	3.55564	0.902787	0.027416	0.98968
17.3	102016	905978	RXF393	134	Etoposide	TOP2	16	0.0625	2.68101	0.821074	0.216236	0.547834
17.3	102357	905979	SN12C	134	Etoposide	TOP2	16	0.0625	0.648486	0.597015	0.142371	-0.478963
17.3	102881	905980	TK10	134	Etoposide	TOP2	16	0.0625	1.42241	0.699187	0.14605	-0.087987
17.3	103416	905981	U031	134	Etoposide	TOP2	16	0.0625	2.11223	0.802543	0.071605	0.260493
17.3	103721	905982	SNB75	134	Etoposide	TOP2	16	0.0625	2.37152	0.784945	0.089382	0.391483
17.3	104024	905983	U251	134	Etoposide	TOP2	16	0.0625	-0.617534	0.40012	0.047987	-1.11854
17.3	104542	905984	SF539	134	Etoposide	TOP2	16	0.0625	0.29152	0.548668	0.056304	-0.659297
17.3	105071	905985	SF295	134	Etoposide	TOP2	16	0.0625	0.464812	0.571103	0.117528	-0.571752
17.3	105410	905986	SF268	134	Etoposide	TOP2	16	0.0625	0.908953	0.637486	0.076987	-0.34738
17.3	105959	905989	KM12	134	Etoposide	TOP2	16	0.0625	0.71266	0.608036	0.074095	-0.446544
17.3	106509	905990	OVCAR-4	134	Etoposide	TOP2	16	0.0625	2.11077	0.756817	0.163197	0.259759
17.3	107019	905991	OVCAR-8	134	Etoposide	TOP2	16	0.0625	0.231023	0.538647	0.083711	-0.689859
17.3	107529	906693	BxPC-3	134	Etoposide	TOP2	16	0.0625	2.74216	0.85613	0.08636	0.578724
17.3	108059	906696	BHT-101	134	Etoposide	TOP2	16	0.0625	1.20385	0.683669	0.0553	-0.198402
17.3	108609	906746	Becker	134	Etoposide	TOP2	16	0.0625	2.47794	0.829831	0.067335	0.445245
17.3	109186	906763	BE-13	134	Etoposide	TOP2	16	0.0625	-0.811776	0.368327	0.130049	-1.21666
17.3	109761	906765	ARH-77	134	Etoposide	TOP2	16	0.0625	0.890554	0.642121	0.030417	-0.356675
17.3	110264	906790	AGS	134	Etoposide	TOP2	16	0.0625	-0.942896	0.344717	0.16948	-1.2829
17.3	110734	906791	ABC-1	134	Etoposide	TOP2	16	0.0625	-0.851043	0.377734	0.100319	-1.2365
17.3	111046	906792	A2058	134	Etoposide	TOP2	16	0.0625	-0.725072	0.379675	0.056882	-1.17286
17.3	111466	906793	A375	134	Etoposide	TOP2	16	0.0625	-0.409848	0.429078	0.072135	-1.01362
17.3	112044	906794	A253	134	Etoposide	TOP2	16	0.0625	-2.65078	0.131575	0.118917	-2.1457
17.3	112554	906795	8305C	134	Etoposide	TOP2	16	0.0625	0.841452	0.616261	0.091811	-0.38148
17.3	113092	906797	647-V	134	Etoposide	TOP2	16	0.0625	-0.722557	0.386311	0.092928	-1.17159
17.3	113593	906798	639-V	134	Etoposide	TOP2	16	0.0625	0.178148	0.530447	0.071629	-0.71657
17.3	114142	906800	697	134	Etoposide	TOP2	16	0.0625	-1.23189	0.288185	0.061263	-1.4289
17.3	114642	906801	BT-20	134	Etoposide	TOP2	16	0.0625	1.73195	0.735358	0.098975	0.068386
17.3	115189	906803	ACN	134	Etoposide	TOP2	16	0.0625	-2.0452	0.200029	0.105215	-1.83977
17.3	115475	906804	A2780	134	Etoposide	TOP2	16	0.0625	0.096215	0.515046	0.150438	-0.757962
17.3	116013	906805	COR-L105	134	Etoposide	TOP2	16	0.0625	2.29308	0.800744	0.079593	0.351856
17.3	116712	906808	COR-L88	134	Etoposide	TOP2	16	0.0625	3.09001	0.876438	0.09395	0.754455
17.3	117241	906812	COLO-824	134	Etoposide	TOP2	16	0.0625	3.37837	0.91894	0.078257	0.900126
17.3	117775	906813	COLO-800	134	Etoposide	TOP2	16	0.0625	0.503291	0.58073	0.122202	-0.552313
17.3	118073	906814	COLO-792	134	Etoposide	TOP2	16	0.0625	3.47481	0.930531	0.134963	0.948849
17.3	118522	906815	COLO-741	134	Etoposide	TOP2	16	0.0625	3.13254	0.906482	0.148611	0.775939
17.3	118866	906817	COLO-680N	134	Etoposide	TOP2	16	0.0625	1.96901	0.768579	0.069064	0.188142
17.3	119397	906818	COLO-679	134	Etoposide	TOP2	16	0.0625	-1.67227	0.260882	0.099151	-1.65137
17.3	119926	906820	CHP-212	134	Etoposide	TOP2	16	0.0625	-0.210919	0.465214	0.160836	-0.91312
17.3	120400	906821	CFPAC-1	134	Etoposide	TOP2	16	0.0625	0.414204	0.561709	0.074409	-0.597318
17.3	120902	906823	CCF-STTG1	134	Etoposide	TOP2	16	0.0625	1.64221	0.746493	0.148475	0.02305
17.3	121194	906824	Ca-Ski	134	Etoposide	TOP2	16	0.0625	0.801482	0.6197	0.092783	-0.401672
17.3	121724	906825	Caov-3	134	Etoposide	TOP2	16	0.0625	2.73458	0.895137	0.081726	0.574894
17.3	121850	906826	CAL-120	134	Etoposide	TOP2	16	0.0625	2.18842	0.78291	0.09717	0.298986
17.3	122352	906827	CAL-72	134	Etoposide	TOP2	16	0.0625	3.50343	0.906151	0.133823	0.963309
17.3	122883	906828	CAL-62	134	Etoposide	TOP2	16	0.0625	-0.066181	0.489235	0.063913	-0.840001
17.3	123413	906830	C32	134	Etoposide	TOP2	16	0.0625	5.29494	0.981591	0.074231	1.86835
17.3	123988	906831	Daudi	134	Etoposide	TOP2	16	0.0625	1.48052	0.741395	0.13913	-0.058635
17.3	124536	906832	DB	134	Etoposide	TOP2	16	0.0625	1.86449	0.762411	0.035211	0.135344
17.3	125054	906833	Daoy	134	Etoposide	TOP2	16	0.0625	-1.05093	0.32829	0.082655	-1.33748
17.3	125566	906834	D-283MED	134	Etoposide	TOP2	16	0.0625	0.760991	0.625023	0.083057	-0.422127
17.3	126097	906835	DBTRG-05MG	134	Etoposide	TOP2	16	0.0625	0.858664	0.624897	0.157791	-0.372785
17.3	126645	906836	DEL	134	Etoposide	TOP2	16	0.0625	-1.06473	0.314891	0.059745	-1.34445
17.3	127143	906837	Detroit562	134	Etoposide	TOP2	16	0.0625	2.23968	0.828164	0.060273	0.324882
17.3	127688	906838	DG-75	134	Etoposide	TOP2	16	0.0625	3.46412	0.925473	0.090807	0.943445
17.3	128199	906839	DK-MG	134	Etoposide	TOP2	16	0.0625	5.27835	0.95528	0.065338	1.85997
17.3	128742	906841	DJM-1	134	Etoposide	TOP2	16	0.0625	-1.21196	0.311479	0.1826	-1.41883
17.3	129061	906842	DOHH-2	134	Etoposide	TOP2	16	0.0625	-1.00892	0.340641	0.110792	-1.31626
17.3	129196	906843	DoTc2-4510	134	Etoposide	TOP2	16	0.0625	0.056879	0.509274	0.035035	-0.777833
17.3	129759	906844	DU-4475	134	Etoposide	TOP2	16	0.0625	-2.02918	0.170151	0.12202	-1.83167
17.3	130298	906846	EB2	134	Etoposide	TOP2	16	0.0625	-0.819846	0.365009	0.075717	-1.22074
17.3	130869	906847	EB-3	134	Etoposide	TOP2	16	0.0625	3.71348	0.920739	0.028857	1.06942
17.3	131397	906848	ECC10	134	Etoposide	TOP2	16	0.0625	1.20326	0.68264	0.092108	-0.1987
17.3	131939	906849	ECC12	134	Etoposide	TOP2	16	0.0625	0.051629	0.507394	0.091573	-0.780485
17.3	132039	906850	ECC4	134	Etoposide	TOP2	16	0.0625	3.80487	0.890308	0.032104	1.11559
17.3	132165	906851	EFM-19	134	Etoposide	TOP2	16	0.0625	-0.023398	0.496949	0.205403	-0.818388
17.3	132668	906852	EFO-27	134	Etoposide	TOP2	16	0.0625	1.27653	0.677726	0.079373	-0.161685
17.3	133005	906853	EGI-1	134	Etoposide	TOP2	16	0.0625	0.855987	0.618928	0.16304	-0.374137
17.3	133539	906854	EHEB	134	Etoposide	TOP2	16	0.0625	2.55582	0.803567	0.087166	0.484588
17.3	133791	906855	EM-2	134	Etoposide	TOP2	16	0.0625	0.570811	0.585364	0.039602	-0.518203
17.3	134333	906856	EoL-1-cell	134	Etoposide	TOP2	16	0.0625	-1.12653	0.314303	0.067537	-1.37567
17.3	134903	906861	ETK-1	134	Etoposide	TOP2	16	0.0625	1.11254	0.663048	0.065954	-0.244531
17.3	135455	906862	EVSA-T	134	Etoposide	TOP2	16	0.0625	3.9227	0.971398	0.044643	1.17511
17.3	135964	906863	FADU	134	Etoposide	TOP2	16	0.0625	0.276429	0.544608	0.044781	-0.66692
17.3	136451	906864	FTC-133	134	Etoposide	TOP2	16	0.0625	1.46065	0.712667	0.118686	-0.068671
17.3	136925	906865	G-361	134	Etoposide	TOP2	16	0.0625	-0.110702	0.482021	0.064307	-0.862492
17.3	137423	906868	GAMG	134	Etoposide	TOP2	16	0.0625	0.871154	0.633819	0.099743	-0.366475
17.3	137970	906869	GCIY	134	Etoposide	TOP2	16	0.0625	-0.033667	0.494932	0.102743	-0.823575
17.3	138436	906870	GDM-1	134	Etoposide	TOP2	16	0.0625	1.19154	0.688602	0.080528	-0.204622
17.3	138977	906871	GI-1	134	Etoposide	TOP2	16	0.0625	-0.232493	0.462325	0.073725	-0.924019
17.3	139530	906872	GI-ME-N	134	Etoposide	TOP2	16	0.0625	1.6296	0.713503	0.157298	0.01668
17.3	140040	906873	GMS-10	134	Etoposide	TOP2	16	0.0625	3.68637	0.940762	0.024808	1.05573
17.3	140392	906875	GOTO	134	Etoposide	TOP2	16	0.0625	2.27947	0.808419	0.095082	0.344982
17.3	140934	906877	GR-ST	134	Etoposide	TOP2	16	0.0625	2.07651	0.778423	0.059474	0.242449
17.3	141472	906999	GCT	134	Etoposide	TOP2	16	0.0625	1.2372	0.698036	0.084051	-0.181555
17.3	141925	907000	ESS-1	134	Etoposide	TOP2	16	0.0625	-0.486359	0.419097	0.041466	-1.05227
17.3	142459	907042	H4	134	Etoposide	TOP2	16	0.0625	-0.935845	0.352541	0.181968	-1.27934
17.3	143026	907043	H9	134	Etoposide	TOP2	16	0.0625	0.31238	0.554076	0.161464	-0.648759
17.3	143574	907044	HC-1	134	Etoposide	TOP2	16	0.0625	-0.886797	0.358312	0.073768	-1.25456
17.3	144075	907045	HCC1419	134	Etoposide	TOP2	16	0.0625	6.25194	0.97824	0.114578	2.35181
17.3	144584	907046	HCC1569	134	Etoposide	TOP2	16	0.0625	1.21484	0.664295	0.054089	-0.19285
17.3	144929	907047	HCC1806	134	Etoposide	TOP2	16	0.0625	1.6589	0.760903	0.07186	0.031479
17.3	145405	907048	HCC70	134	Etoposide	TOP2	16	0.0625	4.36734	0.968946	0.061112	1.39974
17.3	145950	907050	HD-MY-Z	134	Etoposide	TOP2	16	0.0625	2.25515	0.823239	0.046768	0.332695
17.3	146477	907051	HEC-1	134	Etoposide	TOP2	16	0.0625	0.730566	0.616936	0.057891	-0.437498
17.3	147029	907053	HEL	134	Etoposide	TOP2	16	0.0625	1.30298	0.719467	0.040857	-0.148322
17.3	147318	907055	HGC-27	134	Etoposide	TOP2	16	0.0625	-1.95618	0.18696	0.106861	-1.7948
17.3	147823	907056	HH	134	Etoposide	TOP2	16	0.0625	1.05159	0.643599	0.067164	-0.275322
17.3	148354	907057	HLE	134	Etoposide	TOP2	16	0.0625	-0.508749	0.417184	0.069374	-1.06358
17.3	148858	907058	HMV-II	134	Etoposide	TOP2	16	0.0625	-0.474971	0.431399	0.15525	-1.04652
17.3	149362	907059	HN	134	Etoposide	TOP2	16	0.0625	2.37075	0.846469	0.075575	0.391097
17.3	149657	907060	HOS	134	Etoposide	TOP2	16	0.0625	-1.29971	0.281744	0.106991	-1.46316
17.3	150186	907061	HSC-3	134	Etoposide	TOP2	16	0.0625	0.362088	0.561669	0.107222	-0.623647
17.3	150638	907062	HSC-4	134	Etoposide	TOP2	16	0.0625	0.602527	0.583234	0.110884	-0.502181
17.3	151140	907063	HT	134	Etoposide	TOP2	16	0.0625	2.76264	0.88948	0.035023	0.589071
17.3	151435	907064	HT-1080	134	Etoposide	TOP2	16	0.0625	-2.11086	0.175763	0.088712	-1.87294
17.3	151935	907065	HT-1197	134	Etoposide	TOP2	16	0.0625	2.34944	0.809436	0.132092	0.380333
17.3	152390	907066	HT-1376	134	Etoposide	TOP2	16	0.0625	1.64813	0.730459	0.052359	0.02604
17.3	152957	907067	HT-144	134	Etoposide	TOP2	16	0.0625	-2.41716	0.174775	0.123748	-2.02768
17.3	153433	907068	HT-3	134	Etoposide	TOP2	16	0.0625	0.194259	0.530687	0.084734	-0.708431
17.3	153932	907069	HuCCT1	134	Etoposide	TOP2	16	0.0625	0.675674	0.601407	0.049939	-0.465228
17.3	154631	907071	HuH-7	134	Etoposide	TOP2	16	0.0625	0.951224	0.648942	0.087173	-0.326025
17.3	155137	907072	HuO9	134	Etoposide	TOP2	16	0.0625	0.042326	0.506418	0.079126	-0.785185
17.3	155687	907073	HuTu-80	134	Etoposide	TOP2	16	0.0625	-1.6836	0.221788	0.077775	-1.65709
17.3	156026	907169	IGR-1	134	Etoposide	TOP2	16	0.0625	0.564567	0.594796	0.095716	-0.521358
17.3	156553	907170	IMR-5	134	Etoposide	TOP2	16	0.0625	-1.10184	0.314061	0.092864	-1.3632
17.3	157054	907171	IPC-298	134	Etoposide	TOP2	16	0.0625	1.43573	0.721521	0.040494	-0.081261
17.3	157388	907172	IST-MEL1	134	Etoposide	TOP2	16	0.0625	0.946355	0.636272	0.099641	-0.328485
17.3	157928	907173	IST-MES1	134	Etoposide	TOP2	16	0.0625	3.69444	0.938236	0.094026	1.0598
17.3	158446	907175	JAR	134	Etoposide	TOP2	16	0.0625	4.02778	0.957816	0.060912	1.2282
17.3	158714	907176	JEG-3	134	Etoposide	TOP2	16	0.0625	0.512695	0.58492	0.255431	-0.547563
17.3	159057	907268	JiyoyeP-2003	134	Etoposide	TOP2	16	0.0625	0.965102	0.660525	0.031756	-0.319014
17.3	159601	907269	JVM-2	134	Etoposide	TOP2	16	0.0625	4.56802	0.952151	0.063016	1.50112
17.3	160144	907270	JVM-3	134	Etoposide	TOP2	16	0.0625	5.27011	0.984915	0.021656	1.8558
17.3	160714	907271	KALS-1	134	Etoposide	TOP2	16	0.0625	2.3293	0.789962	0.065566	0.370153
17.3	161237	907272	KARPAS-45	134	Etoposide	TOP2	16	0.0625	3.0619	0.932814	0.070858	0.740253
17.3	161779	907273	KARPAS-299	134	Etoposide	TOP2	16	0.0625	1.39767	0.734285	0.099768	-0.10049
17.3	162311	907274	KARPAS-422	134	Etoposide	TOP2	16	0.0625	1.60399	0.744607	0.052823	0.00374
17.3	162882	907275	KASUMI-1	134	Etoposide	TOP2	16	0.0625	0.289108	0.545895	0.15736	-0.660515
17.3	163573	907277	KE-37	134	Etoposide	TOP2	16	0.0625	-2.09563	0.147933	0.027688	-1.86524
17.3	164117	907278	KG-1	134	Etoposide	TOP2	16	0.0625	2.28891	0.845889	0.046073	0.34975
[truncated: 30,435 more rows]

## Sheet: Table S3B
Table S3 Pharmacological profiling data and mutation binary calls from GDSC
Sample identifier	201T	22RV1	23132-87	42-MG-BA	451Lu	5637	639-V	647-V	697	786-0	8-MG-BA	8305C	8505C	A101D	A204	A2058	A253	A2780	A3-KAW	A375	A388	A4-Fuk	A427	A431	A498	A549	A673	A704	ABC-1	ACHN	AGS	ALL-PO	ALL-SIL	AM-38	AMO-1	AN3-CA	ARH-77	ASH-3	AsPC-1	ATN-1	AU565	BALL-1	BB30-HNC	BB49-HNC	BB65-RCC	BC-1	BC-3	BCPAP	BE-13
MUT(PTEN)	0	0	0	1	0	0	1	0	0	1	0	0	0	0	0	1	1	1	0	0	0	0	0	0	0	0	0	0	0	0	0	0	0	0	0	1	0	1	0	0	0	0	0	0	0	0	1	0	0
DEL(PTEN)	0	0	0	0	0	0	0	0	0	0	0	0	0	1	0	0	0	0	0	0	0	0	0	0	0	0	0	0	0	0	0	0	0	0	0	1	0	0	0	0	0	0	0	0	0	0	0	0	0
MUT(PIK3CA)	0	1	0	0	0	0	0	0	0	0	0	0	0	0	0	0	0	1	0	0	1	0	0	0	0	0	0	0	0	0	1	0	0	0	0	0	0	0	0	0	0	0	0	1	0	0	0	0	0
MUT(PIK3R1)	0	0	0	0	0	0	0	0	0	0	0	0	0	0	0	0	0	0	0	0	0	0	0	0	0	0	0	0	0	0	0	0	0	0	0	0	0	0	0	0	0	0	0	0	0	0	0	0	0
MUT(STK11)	0	0	1	0	0	0	0	0	0	0	0	0	0	0	0	0	0	0	0	0	0	0	0	0	0	1	0	0	0	0	0	0	0	0	0	0	0	0	0	0	0	0	0	0	0	0	0	0	0
DEL(STK11)	0	0	0	0	0	0	0	1	1	0	0	0	0	0	0	1	0	0	0	0	0	0	0	0	0	0	0	0	1	0	0	0	0	0	0	0	0	0	0	0	0	0	0	0	0	0	0	0	0
MUT(MTOR)	0	0	0	0	0	0	0	0	0	0	0	0	0	0	0	0	0	0	0	0	0	0	0	0	0	0	0	0	0	0	0	0	0	0	0	1	0	0	0	0	0	0	0	0	0	0	0	0	0
MUT(TSC1)	0	0	0	0	0	0	0	0	0	0	0	0	0	0	0	0	0	0	0	0	0	0	0	0	0	0	0	0	0	0	0	0	0	0	0	0	0	0	0	0	0	0	0	0	0	0	0	0	1
MUT(AKT1)	0	0	0	0	0	0	0	0	0	0	0	0	0	0	0	0	0	0	0	0	0	0	0	0	0	0	0	0	0	0	0	0	0	0	0	0	0	0	0	0	0	0	0	0	0	0	0	0	0
AMP(AKT1)	0	0	0	0	0	0	0	0	0	0	0	0	0	0	0	0	0	0	0	0	0	0	0	0	0	0	0	0	0	0	0	0	0	0	0	0	0	0	0	0	0	0	0	0	0	0	0	0	1
AMP(RHEB)	0	0	0	0	1	0	0	0	0	0	0	0	0	1	0	0	0	0	0	0	0	0	0	0	1	0	0	0	0	0	0	0	0	0	0	0	0	0	0	1	0	0	0	0	0	0	0	0	0
MUT(BRCA1)	0	0	0	0	0	0	0	0	0	0	0	0	0	0	0	0	0	0	0	0	0	0	0	0	0	0	0	0	0	0	0	0	0	0	0	0	0	0	0	0	0	0	0	0	0	0	0	0	0
MUT(BRCA2)	0	1	0	0	0	0	0	0	0	0	0	0	0	0	0	0	0	0	0	0	0	0	0	0	0	0	0	0	0	0	0	0	0	0	0	0	0	0	0	0	0	0	0	0	0	0	0	0	0
MUT(ATM)	0	0	0	0	0	0	0	0	0	0	0	1	0	0	0	0	0	0	0	0	0	0	0	0	0	0	0	0	0	0	0	0	0	0	0	0	0	0	0	0	0	0	0	0	0	0	0	0	0
MUT(TP53)	1	1	0	1	1	1	1	1	0	1	1	1	1	0	0	1	1	0	0	0	1	1	0	1	0	0	1	1	1	0	0	1	0	0	0	1	1	1	1	1	1	1	1	0	1	0	0	1	1
MUT(TP53BP1)	0	1	1	0	0	0	0	0	0	0	0	0	0	0	0	0	0	0	0	0	0	0	0	0	0	0	0	0	0	0	0	0	0	0	0	0	0	0	0	0	0	0	0	0	0	0	0	0	0
DEL(TP53)	0	0	0	0	0	0	0	0	0	0	0	1	0	0	0	0	0	0	0	0	0	0	0	0	0	0	0	0	0	0	0	0	1	0	0	0	1	0	0	0	0	1	0	0	1	0	0	0	0
DEL(TP53BP1)	0	0	0	0	0	0	0	0	0	0	0	0	0	0	0	0	0	0	0	0	0	0	0	0	0	0	0	0	0	0	0	0	0	0	0	0	0	0	0	0	0	1	0	0	0	0	0	0	0
AMP(MDM4)	0	0	0	0	0	0	0	0	0	0	0	0	0	0	0	0	0	0	0	0	0	0	0	0	0	0	0	0	0	0	0	0	0	0	0	0	0	0	0	0	0	0	0	0	0	0	0	0	0
AMP(MDM2)	0	0	0	0	0	0	0	0	0	0	0	0	0	0	0	0	0	0	0	0	0	0	0	0	0	0	0	0	0	0	0	0	0	0	0	0	0	0	0	0	0	0	0	0	0	0	0	0	0
[truncated: 952 more columns]
