# Supplementary material for: iGMDR: Integrated Pharmacogenetic Resource Guide to Cancer Therapy and Research
Source: Genomics Proteomics Bioinformatics. 2020 Sep 8;18(2):150–60. doi: 10.1016/j.gpb.2019.11.011 (PMC7646137; doi:10.1016/j.gpb.2019.11.011)
Supplement: Supplementary Table S4 [file mmc4.xlsx]

## Sheet: Table S4A
Table S4 Pharmacological profiling data and mutation binary calls from CCLE
CCLE cell line name	Primary cell line name	Compound	Target	Doses (μM)	Activity data (median)	Activity SD	No. of data	Fit type	EC50 (μM)	IC50 (μM)	Amax (maximal effect level)	Activity area	CCLE cell line name 1
CHP212_AUTONOMIC_GANGLIA	CHP-212	AZD6244	MEK	.0025,.0080,.025,.080,.25,.80,2.53,8	-27,-29,-71,-79,-83,-84,-89,-90	5.43,20.0,1.35,7.18,1.77,4.62,3.23,6.05	8	Sigmoid	0.013875	0.0115463	-86.2088	5.5723	AUTONOMIC_GANGLIA_CHP212
SKNAS_AUTONOMIC_GANGLIA	SK-N-AS	AZD6244	MEK	.0025,.0080,.025,.080,.25,.80,2.53,8	-6.7,-11,-8.8,-29,-56,-64,-71,-74	3.48,2.19,3.94,2.62,1.81,1.07,4.15,.10	8	Sigmoid	0.129301	0.203246	-71.864	3.1582	AUTONOMIC_GANGLIA_SKNAS
KPNSI9S_AUTONOMIC_GANGLIA	KP-N-SI9s	AZD6244	MEK	.0025,.0080,.025,.080,.25,.80,2.53,8	-3.6,4.24,-11,-9.3,-50,-56,-59,-62	8.62,.40,2.95,21.5,16.4,6.97,.96,2.59	8	Sigmoid	0.148042	0.272928	-59.6261	2.9897	AUTONOMIC_GANGLIA_KPNSI9S
SKNFI_AUTONOMIC_GANGLIA	SK-N-FI	AZD6244	MEK	.0025,.025,.080,.25,.80,2.53,8	-22,-35,19.0,-35,-6.3,-50,-15	50.4,14.1,5.83,38.6,14.0,14.8,25.9	7	Constant	NA	8	-20.7954	1.8228	AUTONOMIC_GANGLIA_SKNFI
SIMA_AUTONOMIC_GANGLIA	SIMA	AZD6244	MEK	.0025,.0080,.025,.080,.25,.80,2.53,8	.95,14.7,-15,-1.8,-24,-33,-42,-42	42.1,21.3,19.6,23.3,7.39,9.00,26.3,4.98	8	Sigmoid	0.00254261	8	-44.5901	1.7358	AUTONOMIC_GANGLIA_SIMA
SKNBE2_AUTONOMIC_GANGLIA	SK-N-BE(2)	AZD6244	MEK	.0025,.0080,.025,.080,.25,.80,2.53,8	-29,7.19,-11,3.54,-19,-33,-44,-47	9.99,22.6,3.12,21.8,21.8,1.38,2.00,11.0	8	Sigmoid	0.71541	8	-45.2455	1.5398	AUTONOMIC_GANGLIA_SKNBE2
SKNDZ_AUTONOMIC_GANGLIA	SK-N-DZ	AZD6244	MEK	.0025,.0080,.025,.080,.25,.80,2.53,8	7.04,-5.0,-7.0,-12,-6.7,-3.4,-8.1,-15	29.9,17.4,.061,15.8,4.44,18.3,16.0,21.3	8	Constant	NA	8	-6.95161	0.7211	AUTONOMIC_GANGLIA_SKNDZ
SKNSH_AUTONOMIC_GANGLIA	SK-N-SH	AZD6244	MEK	.0025,.0080,.025,.080,.25,.80,2.53,8	13.9,6.17,6.10,2.50,-1.1,1.91,-12,-30	21.0,1.29,8.20,10.2,15.7,11.2,21.8,2.78	8	Sigmoid	8.52748	8	-29.4085	0.5364	AUTONOMIC_GANGLIA_SKNSH
KELLY_AUTONOMIC_GANGLIA	KELLY	AZD6244	MEK	.0025,.0080,.025,.080,.25,.80,2.53,8	-7.7,10.0,-22,34.2,-23,-12,-14,11.3	6.15,36.3,4.26,14.4,7.14,33.4,14.1,30.0	8	Constant	NA	8	-10.2362	0.4287	AUTONOMIC_GANGLIA_KELLY
IMR32_AUTONOMIC_GANGLIA	IMR-32	AZD6244	MEK	.0025,.0080,.025,.080,.25,.80,2.53,8	-9.4,25.2,-2.6,-13,-8.1,-3.1,-17,-8.4	12.9,26.2,9.55,3.47,20.8,7.20,22.2,3.68	8	Constant	NA	8	-6.96773	0.192	AUTONOMIC_GANGLIA_IMR32
HUCCT1_BILIARY_TRACT	HuCCT1	AZD6244	MEK	.0025,.0080,.025,.080,.25,.80,2.53,8	1.38,-5.0,-7.1,-17,-25,-29,-36,-39	.94,5.58,5.37,6.82,2.58,9.54,.85,9.20	8	Sigmoid	0.109219	8	-38.6952	1.4631	BILIARY_TRACT_HUCCT1
MHHES1_BONE	MHH-ES-1	AZD6244	MEK	.0025,.0080,.025,.080,.25,.80,2.53,8	-9.0,-12,-9.0,-3.3,-42,-49,-73,-88	8.22,2.18,19.3,4.95,1.13,7.96,2.26,1.06	8	Sigmoid	0.807588	0.715705	-87.1242	3.026	BONE_MHHES1
A673_BONE	A-673	AZD6244	MEK	.0025,.0080,.025,.080,.25,.80,2.53,8	-8.2,-15,-15,-11,-14,-22,-26,-25	20.0,3.21,18.3,15.2,4.60,12.7,4.85,3.28	8	Constant	NA	8	-19.3771	1.3769	BONE_A673
U2OS_BONE	U-2 OS	AZD6244	MEK	.0025,.0080,.025,.080,.25,.80,2.53,8	4.15,-3.2,-.014,-20,-16,-26,-18,-29	.64,21.7,8.42,18.4,1.37,11.0,.21,28.7	8	Constant	NA	8	-16.2048	1.2003	BONE_U2OS
SW1353_BONE	SW 1353	AZD6244	MEK	.0025,.0080,.025,.080,.25,.80,2.53,8	-3.7,1.65,-16,-9.0,-32,-2.1,-12,-13	3.15,12.3,.52,3.42,5.42,4.03,1.36,14.2	8	Constant	NA	8	-8.82793	0.9301	BONE_SW1353
SJSA1_BONE	SJSA-1	AZD6244	MEK	.0025,.0080,.025,.080,.25,.80,2.53,8	4.15,-1.7,2.50,4.35,-7.4,-24,-29,-30	31.3,17.1,24.8,11.1,4.21,37.0,12.0,12.5	8	Constant	NA	8	-11.6439	0.833	BONE_SJSA1
SKES1_BONE	SK-ES-1	AZD6244	MEK	.0025,.0080,.025,.080,.25,.80,2.53,8	-54,-11,-6.4,-1.2,1.62,-2.3,7.33,-6.4	9.39,21.0,16.5,6.56,24.9,3.39,10.6,3.57	8	Constant	NA	8	-4.31438	0.7745	BONE_SKES1
HOS_BONE	HOS	AZD6244	MEK	.0025,.0080,.025,.080,.25,.80,2.53,8	.029,20.5,.40,24.2,-12,3.58,-6.4,-14	2.20,31.9,2.51,2.69,8.54,2.14,5.58,13.3	8	Constant	NA	8	-1.01631	0.3858	BONE_HOS
MG63_BONE	MG-63	AZD6244	MEK	.0025,.0080,.025,.080,.25,.80,2.53,8	-4.0,3.62,-.96,5.67,7.40,14.1,1.08,-3.9	6.55,3.06,13.8,3.13,10.8,.78,3.09,1.32	8	Constant	NA	8	2.35957	0.2346	BONE_MG63
SAOS2_BONE	Saos-2	AZD6244	MEK	.0025,.0080,.025,.080,.25,.80,2.53,8	-7.3,-4.3,-12,-2.0,-4.4,2.23,-8.0,-1.8	6.61,2.42,4.79,2.90,13.9,5.66,8.78,18.3	8	Constant	NA	8	-3.43514	0.2236	BONE_SAOS2
CAL78_BONE	CAL-78	AZD6244	MEK	.0025,.0080,.025,.080,.25,.80,2.53,8	-11,3.53,15.7,12.2,8.89,-.55,-2.2,1.62	12.6,2.50,7.80,.79,2.60,10.1,7.22,3.27	8	Constant	NA	8	4.5007	0.149	BONE_CAL78
TC71_BONE	TC-71	AZD6244	MEK	.0025,.0080,.025,.080,.25,.80,2.53,8	4.26,-3.5,6.56,12.9,21.1,20.3,16.8,17.9	7.18,6.57,11.4,.44,13.9,3.41,8.29,3.99	8	Linear	NA	8	-2.32161	0.01673	BONE_TC71
HMC18_BREAST	HMC-1-8	AZD6244	MEK	.0025,.0080,.025,.080,.25,.80,2.53,8	-20,-12,-18,-34,-51,-57,-63,-68	.083,1.93,2.99,2.40,.65,.28,.0049,3.66	8	Sigmoid	0.127403	0.254362	-64.5619	2.9909	BREAST_HMC18
MB157_BREAST	MB 157	AZD6244	MEK	.0025,.0080,.025,.080,.25,.80,2.53,8	-15,-2.5,-30,-9.6,-40,-23,-29,-33	15.4,11.1,1.40,8.16,6.54,9.84,4.56,1.42	8	Constant	NA	8	-27.6996	2.2122	BREAST_MB157
CAL851_BREAST	CAL-85-1	AZD6244	MEK	.0025,.0080,.025,.080,.25,.80,2.53,8	-4.6,-6.9,-3.7,-17,-36,-34,-40,-67	5.12,13.0,6.89,17.6,3.78,.046,3.51,7.99	8	Sigmoid	8.4303	3.01428	-63.8167	1.7048	BREAST_CAL851
HCC1806_BREAST	HCC1806	AZD6244	MEK	.0025,.0080,.025,.080,.25,.80,2.53,8	-.32,-5.3,-14,-19,-29,-34,-48,-38	5.62,7.88,11.3,8.95,11.6,21.3,.29,7.97	8	Sigmoid	0.0874402	8	-43.2356	1.6198	BREAST_HCC1806
HDQP1_BREAST	HDQ-P1	AZD6244	MEK	.0025,.0080,.025,.080,.25,.80,2.53,8	-13,-13,-3.3,-12,-26,-16,-43,-38	5.57,7.35,9.25,19.7,3.74,11.5,11.2,9.14	8	Sigmoid	0.743071	8	-39.959	1.4415	BREAST_HDQP1
HCC70_BREAST	HCC70	AZD6244	MEK	.0025,.0080,.025,.080,.25,.80,2.53,8	-16,-9.0,3.64,-16,-19,-19,-7.7,-35	14.6,10.2,7.70,11.4,26.1,27.4,47.3,29.3	8	Sigmoid	0.125415	8	-46.6636	1.2257	BREAST_HCC70
UACC812_BREAST	UACC-812	AZD6244	MEK	.0025,.0080,.025,.080,.25,.80,2.53,8	-17,-4.7,-7.4,-18,-28,-15,-33,-38	12.5,24.2,13.3,14.2,27.3,19.9,48.2,43.4	8	Constant	NA	8	-2.03797	0.9361	BREAST_UACC812
MDAMB468_BREAST	MDA-MB-468	AZD6244	MEK	.0025,.0080,.025,.080,.25,.80,2.53,8	-9.9,21.2,-26,-9.0,-14,-.078,-24,-21	15.4,9.11,12.3,26.2,7.74,33.0,1.39,24.9	8	Constant	NA	8	-18.5392	0.9323	BREAST_MDAMB468
HCC1954_BREAST	HCC1954	AZD6244	MEK	.0025,.0080,.025,.080,.25,.80,2.53,8	-5.9,2.20,-12,4.56,-18,-12,-21,-32	.76,9.6e-4,34.2,2.21,7.20,5.86,.42,6.05	8	Constant	NA	8	-10.6374	0.9032	BREAST_HCC1954
MDAMB436_BREAST	MDA-MB-436	AZD6244	MEK	.0025,.0080,.025,.080,.25,.80,2.53,8	-9.1,4.03,-15,-3.0,-2.4,-7.8,-13,-21	.68,6.29,23.2,12.3,12.9,13.6,2.41,1.92	8	Constant	NA	8	-10.266	0.8398	BREAST_MDAMB436
ZR751_BREAST	ZR-75-1	AZD6244	MEK	.0025,.0080,.025,.080,.25,.80,2.53,8	-10,-15,2.50,12.6,-4.8,-12,-9.2,-28	4.40,10.6,9.17,2.02,.40,17.7,5.29,6.93	8	Sigmoid	8.1769	8	-27.3118	0.7315	BREAST_ZR751
MDAMB175VII_BREAST	MDA-MB-175-VII	AZD6244	MEK	.0025,.0080,.025,.080,.25,.80,2.53,8	-1.8,-1.3,-11,-.80,4.28,-7.0,-16,-29	10.8,6.12,13.7,2.31,1.43,.46,1.43,.21	8	Sigmoid	2.98481	8	-28.8573	0.7065	BREAST_MDAMB175VII
T47D_BREAST	T-47D	AZD6244	MEK	.0025,.0080,.025,.080,.25,.80,2.53,8	.76,-5.4,-8.1,17.4,-15,-2.5,-17,-7.4	2.39,12.4,13.1,13.9,2.42,11.0,8.17,1.03	8	Constant	NA	8	-7.3515	0.6917	BREAST_T47D
HCC1395_BREAST	HCC1395	AZD6244	MEK	.0025,.0080,.025,.080,.25,.80,2.53,8	6.92,23.1,-18,-22,8.98,-5.0,-.34,-21	21.0,1.70,2.73,14.5,10.2,.39,6.08,3.20	8	Constant	NA	8	-5.00377	0.6753	BREAST_HCC1395
MDAMB157_BREAST	MDA-MB-157	AZD6244	MEK	.0025,.0080,.025,.080,.25,.80,2.53,8	-5.0,-2.9,6.03,-3.9,-13,-5.8,-12,-17	16.7,14.6,3.95,12.9,5.28,9.93,31.1,1.70	8	Constant	NA	8	-10.8722	0.6353	BREAST_MDAMB157
MCF7_BREAST	MCF7	AZD6244	MEK	.0025,.0080,.025,.080,.25,.80,2.53,8	-24,.30,-54,10.4,-29,-24,-32,-2.5	37.0,18.4,31.3,26.5,23.5,11.8,10.3,15.3	8	Constant	NA	8	-14.4637	0.5816	BREAST_MCF7
HCC1187_BREAST	HCC1187	AZD6244	MEK	.0025,.0080,.025,.080,.25,.80,2.53,8	-6.9,-14,10.2,-14,1.13,-14,-13,-23	3.00,10.9,3.62,2.13,24.4,.19,19.6,2.63	8	Constant	NA	8	-12.9725	0.4582	BREAST_HCC1187
MDAMB415_BREAST	MDA-MB-415	AZD6244	MEK	.0025,.0080,.025,.080,.25,.80,2.53,8	-13,-2.3,-5.0,-9.9,-2.8,8.78,-12,1.21	15.5,.32,3.81,11.5,10.4,30.3,28.4,2.76	8	Constant	NA	8	-2.44992	0.3868	BREAST_MDAMB415
HS739T_BREAST	Hs 739.T	AZD6244	MEK	.0025,.0080,.025,.080,.25,.80,2.53,8	11.1,2.19,-2.0,-12,-.99,4.71,.32,-7.2	12.6,2.75,3.88,5.45,11.8,9.90,3.44,17.6	8	Constant	NA	8	0.448699	0.3088	BREAST_HS739T
HS578T_BREAST	Hs 578T	AZD6244	MEK	.0025,.0080,.025,.080,.25,.80,2.53,8	1.57,-8.4,-6.4,-5.9,-13,-10,-22,-18	5.42,1.99,14.1,7.89,3.32,4.05,5.99,3.98	8	Constant	NA	8	-10.8968	0.2979	BREAST_HS578T
BT549_BREAST	BT-549	AZD6244	MEK	.0025,.0080,.025,.080,.25,.80,2.53,8	-.089,-18,9.51,-8.3,8.75,-15,-7.1,-9.6	3.80,1.00,13.6,8.94,5.27,1.59,20.5,13.3	8	Constant	NA	8	-2.474	0.2601	BREAST_BT549
BT474_BREAST	BT-474	AZD6244	MEK	.0025,.0080,.025,.080,.25,.80,2.53,8	-5.7,-19,-11,-7.6,2.35,2.61,-4.6,.74	4.75,30.3,7.70,1.51,16.8,10.5,11.5,21.5	8	Constant	NA	8	-6.13422	0.1287	BREAST_BT474
AU565_BREAST	AU565	AZD6244	MEK	.0080,.025,.080,.25,.80,2.53,8	-2.5,-4.2,5.97,10.8,15.4,11.3,12.4	9.86,12.8,7.65,11.6,15.6,11.4,3.05	7	Constant	NA	8	4.66737	0.09979	BREAST_AU565
EFM19_BREAST	EFM-19	AZD6244	MEK	.0025,.0080,.025,.080,.25,.80,2.53,8	10.7,6.58,-8.8,5.79,.88,11.6,10.1,14.4	4.74,.26,15.9,11.5,20.5,13.5,10.6,13.7	8	Constant	NA	8	6.57956	0.0802	BREAST_EFM19
CAMA1_BREAST	CAMA-1	AZD6244	MEK	.0025,.0080,.025,.080,.25,.80,2.53,8	-7.7,-1.5,-6.8,-9.4,-7.2,3.55,-9.8,-1.5	.12,6.50,8.49,5.91,1.59,4.67,4.40,8.69	8	Constant	NA	8	-6.48679	0.06316	BREAST_CAMA1
ZR7530_BREAST	ZR-75-30	AZD6244	MEK	.0025,.0080,.025,.080,.25,.80,2.53,8	-19,40.7,5.31,23.3,26.1,50.9,35.8,51.0	10.7,11.4,5.57,30.6,19.8,12.8,3.00,24.9	8	Linear	NA	8	-16.4906	0.04301	BREAST_ZR7530
BT20_BREAST	BT-20	AZD6244	MEK	.0025,.0080,.025,.080,.25,.80,2.53,8	-5.3,-.28,10.9,6.74,11.5,-11,-1.3,-4.2	25.8,18.6,15.3,15.0,6.85,1.30,1.87,5.42	8	Constant	NA	8	-0.317551	0.01832	BREAST_BT20
HCC1569_BREAST	HCC1569	AZD6244	MEK	.0025,.0080,.025,.080,.25,.80,2.53,8	-8.2,-.45,12.6,.34,-3.2,-11,2.76,-9.9	6.97,22.1,3.80,4.32,.53,1.94,2.91,3.63	8	Constant	NA	8	-3.20845	0	BREAST_HCC1569
MDAMB453_BREAST	MDA-MB-453	AZD6244	MEK	.0025,.0080,.025,.080,.25,.80,2.53,8	-8.0,-1.4,3.99,21.5,18.8,16.5,5.36,-14	6.60,6.46,15.1,4.29,1.99,12.8,13.2,2.24	8	Sigmoid	5.35343	8	-13.8382	0	BREAST_MDAMB453
SKBR3_BREAST	SK-BR-3	AZD6244	MEK	.0025,.0080,.025,.080,.25,.80,2.53,8	-1.8,4.43,-5.1,18.6,2.59,15.2,16.6,20.3	27.0,26.6,17.8,25.0,18.6,36.2,21.1,15.3	8	Constant	NA	8	8.36393	0	BREAST_SKBR3
DBTRG05MG_CENTRAL_NERVOUS_SYSTEM	DBTRG-05MG	AZD6244	MEK	.0025,.0080,.025,.080,.25,.80,2.53,8	-6.9,-2.1,-21,-33,-52,-52,-53,-51	3.64,6.04,16.0,6.16,12.9,11.4,17.5,9.23	8	Sigmoid	0.0544826	0.329752	-52.9456	3.1418	CENTRAL_NERVOUS_SYSTEM_DBTRG05MG
ONS76_CENTRAL_NERVOUS_SYSTEM	ONS-76	AZD6244	MEK	.0025,.0080,.025,.080,.25,.80,2.53,8	-8.8,-6.9,-8.3,-20,-50,-56,-68,-71	1.41,2.94,3.67,1.13,3.21,2.38,.33,1.48	8	Sigmoid	0.177616	0.317494	-68.3333	2.8866	CENTRAL_NERVOUS_SYSTEM_ONS76
42MGBA_CENTRAL_NERVOUS_SYSTEM	42-MG-BA	AZD6244	MEK	.0025,.0080,.025,.080,.25,.80,2.53,8	15.2,-22,3.55,-35,13.3,-21,.28,-38	7.66,2.67,14.4,1.29,15.9,28.6,6.06,17.6	8	Constant	NA	8	-4.90686	1.3092	CENTRAL_NERVOUS_SYSTEM_42MGBA
KALS1_CENTRAL_NERVOUS_SYSTEM	KALS-1	AZD6244	MEK	.0025,.0080,.025,.080,.25,.80,2.53,8	6.70,-7.8,.76,-17,-17,-22,-29,-38	12.9,10.7,3.46,17.5,14.3,7.60,9.47,8.32	8	Sigmoid	8.23401	8	-37.4319	1.2031	CENTRAL_NERVOUS_SYSTEM_KALS1
KNS60_CENTRAL_NERVOUS_SYSTEM	KNS-60	AZD6244	MEK	.0025,.0080,.025,.080,.25,.80,2.53,8	-3.9,-26,-10,-35,-6.1,-29,-12,-32	10.7,.31,7.93,3.03,9.26,4.41,12.9,13.0	8	Constant	NA	8	-22.0185	1.1826	CENTRAL_NERVOUS_SYSTEM_KNS60
LN229_CENTRAL_NERVOUS_SYSTEM	LN-229	AZD6244	MEK	.0025,.0080,.025,.080,.25,.80,2.53,8	-3.1,9.11,-9.2,.14,-27,-23,-29,-29	11.3,4.76,4.14,9.03,6.26,1.71,.99,4.88	8	Sigmoid	0.145131	8	-27.4894	1.1769	CENTRAL_NERVOUS_SYSTEM_LN229
DKMG_CENTRAL_NERVOUS_SYSTEM	DK-MG	AZD6244	MEK	.0025,.0080,.025,.080,.25,.80,2.53,8	1.37,-2.1,-16,-17,-18,-19,-34,-32	8.74,2.29,3.08,3.23,1.64,2.63,2.00,4.76	8	Sigmoid	0.0402579	8	-31.7711	1.1426	CENTRAL_NERVOUS_SYSTEM_DKMG
KNS81_CENTRAL_NERVOUS_SYSTEM	KNS-81	AZD6244	MEK	.0025,.0080,.025,.080,.25,.80,2.53,8	-9.5,-.64,.75,-2.3,-18,-11,-29,-24	16.7,2.21,9.72,.024,2.73,14.1,3.67,.82	8	Sigmoid	0.190898	8	-25.1697	1.062	CENTRAL_NERVOUS_SYSTEM_KNS81
KNS42_CENTRAL_NERVOUS_SYSTEM	KNS-42	AZD6244	MEK	.0025,.0080,.025,.080,.25,.80,2.53,8	-17,-12,-19,8.70,1.47,2.72,-1.7,1.24	4.87,16.9,2.60,13.7,4.92,13.1,11.7,4.02	8	Constant	NA	8	-1.62179	0.9356	CENTRAL_NERVOUS_SYSTEM_KNS42
YKG1_CENTRAL_NERVOUS_SYSTEM	YKG1	AZD6244	MEK	.0025,.0080,.025,.080,.25,.80,2.53,8	-27,-17,-10,-5.7,-7.9,-2.4,-17,-20	7.20,12.0,2.15,7.97,4.52,4.64,2.37,2.24	8	Constant	NA	8	-11.2576	0.8278	CENTRAL_NERVOUS_SYSTEM_YKG1
T98G_CENTRAL_NERVOUS_SYSTEM	T98G	AZD6244	MEK	.0025,.0080,.025,.080,.25,.80,2.53,8	-13,-2.1,6.03,2.26,.99,-3.9,9.39,-2.7	4.45,4.16,2.39,10.5,7.75,1.34,2.24,4.05	8	Constant	NA	8	-1.53781	0.8136	CENTRAL_NERVOUS_SYSTEM_T98G
GB1_CENTRAL_NERVOUS_SYSTEM	GB-1	AZD6244	MEK	.0025,.0080,.025,.080,.25,.80,2.53,8	-5.9,12.8,5.58,-2.6,-4.0,-19,-17,-31	11.5,20.8,7.48,16.8,23.1,3.00,28.7,11.5	8	Sigmoid	0.586713	8	-29.8517	0.6831	CENTRAL_NERVOUS_SYSTEM_GB1
GI1_CENTRAL_NERVOUS_SYSTEM	GI-1	AZD6244	MEK	.0025,.0080,.025,.080,.25,.80,2.53,8	1.07,21.2,-9.1,-26,6.81,.73,-14,-21	17.2,16.2,2.38,3.71,8.99,11.1,8.44,3.50	8	Constant	NA	8	-7.85619	0.6094	CENTRAL_NERVOUS_SYSTEM_GI1
U87MG_CENTRAL_NERVOUS_SYSTEM	U-87 MG	AZD6244	MEK	.0025,.0080,.025,.080,.25,.80,2.53,8	-13,6.43,-7.1,1.97,2.41,13.9,-7.1,-5.0	2.05,5.86,7.82,6.34,4.13,.97,4.08,7.33	8	Constant	NA	8	-1.11214	0.4738	CENTRAL_NERVOUS_SYSTEM_U87MG
SF295_CENTRAL_NERVOUS_SYSTEM	SF-295	AZD6244	MEK	.0025,.0080,.025,.080,.25,.80,2.53,8	-8.3,-3.6,-18,.51,-11,-2.0,-15,-6.8	.41,15.4,5.99,1.75,9.05,6.45,3.77,9.29	8	Constant	NA	8	-8.32832	0.466	CENTRAL_NERVOUS_SYSTEM_SF295
HS683_CENTRAL_NERVOUS_SYSTEM	Hs 683	AZD6244	MEK	.0025,.0080,.025,.080,.25,.80,2.53,8	-3.7,-2.5,-7.1,.23,-5.5,-5.7,-9.1,-7.4	5.33,8.38,2.67,14.2,7.62,3.16,8.20,7.58	8	Constant	NA	8	-3.52778	0.4306	CENTRAL_NERVOUS_SYSTEM_HS683
DAOY_CENTRAL_NERVOUS_SYSTEM	Daoy	AZD6244	MEK	.0025,.0080,.025,.080,.25,.80,2.53,8	-9.7,-.22,-5.2,-7.5,2.87,1.29,-14,-11	1.83,15.2,16.2,35.0,6.73,14.5,16.5,16.7	8	Constant	NA	8	-5.5351	0.3316	CENTRAL_NERVOUS_SYSTEM_DAOY
H4_CENTRAL_NERVOUS_SYSTEM	H4	AZD6244	MEK	.0025,.0080,.025,.080,.25,.80,2.53,8	-4.5,-1.1,-1.7,4.10,5.14,8.22,3.94,1.15	.013,3.48,2.84,1.08,1.31,1.55,2.39,.97	8	Constant	NA	8	2.06939	0.2843	CENTRAL_NERVOUS_SYSTEM_H4
MOGGCCM_CENTRAL_NERVOUS_SYSTEM	MOG-G-CCM	AZD6244	MEK	.0025,.0080,.025,.080,.25,.80,2.53,8	-8.0,.69,5.09,3.92,6.24,-35,-.52,-.75	5.29,2.95,1.87,3.99,4.44,54.4,5.33,13.7	8	Constant	NA	8	1.95901	0.2843	CENTRAL_NERVOUS_SYSTEM_MOGGCCM
SF126_CENTRAL_NERVOUS_SYSTEM	SF126	AZD6244	MEK	.0025,.0080,.025,.080,.25,.80,2.53,8	-1.1,-4.1,-2.1,-7.7,-3.9,-9.5,-5.1,-14	10.8,7.36,14.0,.77,.55,5.92,7.77,.99	8	Constant	NA	8	-7.70959	0.2737	CENTRAL_NERVOUS_SYSTEM_SF126
LN18_CENTRAL_NERVOUS_SYSTEM	LN-18	AZD6244	MEK	.0025,.0080,.025,.080,.25,.80,2.53,8	19.4,26.5,19.6,21.2,9.26,-9.8,23.4,-33	2.03,22.0,29.0,46.5,66.4,4.14,31.1,9.92	8	Constant	NA	8	7.21989	0.2497	CENTRAL_NERVOUS_SYSTEM_LN18
A172_CENTRAL_NERVOUS_SYSTEM	A172	AZD6244	MEK	.0025,.0080,.025,.080,.25,.80,2.53,8	-6.3,-.70,-.54,-1.3,-12,-8.1,-7.6,-16	2.60,13.4,7.45,5.86,3.58,5.59,4.22,.99	8	Constant	NA	8	-6.78635	0.2375	CENTRAL_NERVOUS_SYSTEM_A172
GAMG_CENTRAL_NERVOUS_SYSTEM	GAMG	AZD6244	MEK	.0025,.0080,.025,.080,.25,.80,2.53,8	-16,3.79,-8.6,10.7,-6.9,3.45,6.85,-12	8.61,24.2,1.20,23.1,21.9,8.93,26.7,3.43	8	Constant	NA	8	-8.59707	0.2266	CENTRAL_NERVOUS_SYSTEM_GAMG
GMS10_CENTRAL_NERVOUS_SYSTEM	GMS-10	AZD6244	MEK	.0025,.0080,.025,.080,.25,.80,2.53,8	-10,-4.2,-11,-4.3,-.60,2.78,-18,-11	7.08,22.2,8.31,11.1,5.27,8.57,1.44,26.9	8	Constant	NA	8	-5.72183	0.2219	CENTRAL_NERVOUS_SYSTEM_GMS10
U118MG_CENTRAL_NERVOUS_SYSTEM	U-118 MG	AZD6244	MEK	.0025,.0080,.025,.080,.25,.80,2.53,8	-6.9,-.96,6.47,7.81,5.31,-1.5,-1.1,-12	1.84,3.07,2.27,6.94,10.9,4.76,19.4,14.6	8	Constant	NA	8	-0.398843	0.1341	CENTRAL_NERVOUS_SYSTEM_U118MG
1321N1_CENTRAL_NERVOUS_SYSTEM	1321N1	AZD6244	MEK	.0025,.0080,.025,.080,.25,.80,2.53,8	-20,-17,-.96,-5.0,-2.4,-6.2,-18,-19	10.9,1.57,3.53,8.15,1.08,8.40,13.2,2.58	8	Constant	NA	8	-11.1201	0.1247	CENTRAL_NERVOUS_SYSTEM_1321N1
8MGBA_CENTRAL_NERVOUS_SYSTEM	8-MG-BA	AZD6244	MEK	.0025,.0080,.025,.080,.25,.80,2.53,8	-11,1.82,11.3,14.1,21.8,2.61,1.02,2.19	24.5,1.54,3.93,17.3,3.41,14.5,5.84,11.1	8	Constant	NA	8	4.88573	0.1191	CENTRAL_NERVOUS_SYSTEM_8MGBA
CAS1_CENTRAL_NERVOUS_SYSTEM	CAS-1	AZD6244	MEK	.0025,.0080,.025,.080,.25,.80,2.53,8	-5.1,-.64,-8.2,-4.8,2.08,-4.5,-5.8,-19	4.42,1.57,1.62,11.4,7.38,3.07,1.34,1.80	8	Constant	NA	8	-5.73457	0.103	CENTRAL_NERVOUS_SYSTEM_CAS1
SW1088_CENTRAL_NERVOUS_SYSTEM	SW 1088	AZD6244	MEK	.0025,.0080,.025,.080,.25,.80,2.53,8	33.9,3.19,11.7,2.58,10.5,16.1,2.92,5.61	.89,8.43,28.7,2.24,5.22,3.41,17.2,.75	8	Constant	NA	8	7.91245	0	CENTRAL_NERVOUS_SYSTEM_SW1088
HEC151_ENDOMETRIUM	HEC-151	AZD6244	MEK	.0025,.0080,.025,.080,.25,.80,2.53,8	-15,-27,-32,-29,-48,-45,-65,-62	9.00,5.04,13.9,6.77,13.1,3.50,13.0,5.91	8	Sigmoid	1.46314	0.881319	-64.0105	3.233	ENDOMETRIUM_HEC151
RL952_ENDOMETRIUM	RL95-2	AZD6244	MEK	.0025,.0080,.025,.080,.25,.80,2.53,8	-20,-19,-24,-30,-42,-44,-61,-66	11.2,7.46,12.8,3.57,9.63,6.91,2.81,2.46	8	Sigmoid	8.42694	1.52569	-68.4898	2.7961	ENDOMETRIUM_RL952
HEC1B_ENDOMETRIUM	HEC-1-B	AZD6244	MEK	.0025,.0080,.025,.080,.25,.80,2.53,8	-11,-8.7,-30,-42,-48,-45,-47,-48	10.0,6.76,2.06,11.4,4.68,16.3,5.42,7.72	8	Sigmoid	0.0238427	8	-47.0025	2.2178	ENDOMETRIUM_HEC1B
HEC251_ENDOMETRIUM	HEC-251	AZD6244	MEK	.0025,.0080,.025,.080,.25,.80,2.53,8	-30,-14,-12,-22,-44,-6.3,-17,-25	4.76,2.55,23.1,12.6,14.8,2.71,14.0,5.33	8	Constant	NA	8	-23.8511	1.3455	ENDOMETRIUM_HEC251
ISHIKAWAHERAKLIO02ER_ENDOMETRIUM	Ishikawa (Heraklio) 02 ER-	AZD6244	MEK	.0025,.0080,.025,.080,.25,.80,2.53,8	5.83,21.7,-40,-20,13.0,1.85,-19,-21	20.4,28.2,.20,6.44,25.6,13.9,25.4,4.19	8	Constant	NA	8	-7.58214	1.2402	ENDOMETRIUM_ISHIKAWAHERAKLIO02ER
SNGM_ENDOMETRIUM	SNG-M	AZD6244	MEK	.0025,.0080,.025,.080,.25,.80,2.53,8	-6.9,-5.9,-5.6,-10,-12,-14,-23,-23	7.18,4.84,1.09,.21,6.00,1.96,8.78,9.30	8	Constant	NA	8	-11.1334	1.1646	ENDOMETRIUM_SNGM
EFE184_ENDOMETRIUM	EFE-184	AZD6244	MEK	.0025,.0080,.025,.080,.25,.80,2.53,8	-7.4,-4.2,-10,-7.6,-24,-20,-29,-28	6.11,9.02,1.13,18.7,3.51,18.2,4.17,7.46	8	Sigmoid	0.174795	8	-28.2758	1.1417	ENDOMETRIUM_EFE184
HEC1A_ENDOMETRIUM	HEC-1-A	AZD6244	MEK	.0025,.0080,.025,.080,.25,.80,2.53,8	.79,-5.9,6.62,-15,-5.6,-15,-.29,-37	1.28,22.1,16.6,32.8,26.6,5.72,2.37,16.0	8	Constant	NA	8	-3.16794	1.0471	ENDOMETRIUM_HEC1A
MFE319_ENDOMETRIUM	MFE-319	AZD6244	MEK	.0025,.0080,.025,.080,.25,.80,2.53,8	-43,-8.7,-26,2.34,-36,-7.1,-20,-52	7.55,10.4,12.8,.79,9.13,14.4,3.85,4.71	8	Constant	NA	8	-19.9114	0.9563	ENDOMETRIUM_MFE319
TEN_ENDOMETRIUM	TEN	AZD6244	MEK	.0025,.0080,.025,.080,.25,.80,2.53,8	-7.0,13.6,-18,18.7,-1.1,22.0,1.19,4.93	4.67,15.5,4.46,20.5,25.1,6.73,6.21,6.27	8	Constant	NA	8	4.14094	0.6637	ENDOMETRIUM_TEN
AN3CA_ENDOMETRIUM	AN3 CA	AZD6244	MEK	.0025,.0080,.025,.080,.25,.80,2.53,8	-8.5,-7.9,1.49,-3.9,11.3,5.60,-12,-30	9.82,17.7,2.89,8.64,3.38,3.02,4.99,8.65	8	Sigmoid	2.69487	8	-30.2868	0.6207	ENDOMETRIUM_AN3CA
MFE280_ENDOMETRIUM	MFE-280	AZD6244	MEK	.0025,.0080,.025,.080,.25,.80,2.53,8	-1.4,5.47,-2.3,5.64,15.5,3.75,-25,-34	5.22,27.3,8.51,6.66,5.22,11.8,9.91,5.93	8	Constant	NA	8	-9.25705	0.5816	ENDOMETRIUM_MFE280
ESS1_ENDOMETRIUM	ESS-1	AZD6244	MEK	.0025,.0080,.025,.080,.25,.80,2.53,8	1.72,4.74,-4.8,-15,15.5,3.26,-5.4,-23	10.2,.27,.25,2.30,8.94,.20,6.44,.77	8	Sigmoid	8.53139	8	-23.3772	0.5129	ENDOMETRIUM_ESS1
KLE_ENDOMETRIUM	KLE	AZD6244	MEK	.0025,.0080,.025,.080,.25,.80,2.53,8	11.1,12.7,11.7,5.74,.56,2.13,-2.8,-20	29.0,12.7,15.6,17.8,10.0,.53,18.6,6.14	8	Constant	NA	8	2.132	0.406	ENDOMETRIUM_KLE
HEC6_ENDOMETRIUM	HEC-6	AZD6244	MEK	.0025,.0080,.025,.080,.25,.80,2.53,8	22.5,18.5,35.5,4.50,14.4,-1.8,17.8,-15	44.4,2.21,14.1,21.6,52.6,22.1,85.5,7.46	8	Constant	NA	8	14.9777	0.3154	ENDOMETRIUM_HEC6
MFE296_ENDOMETRIUM	MFE-296	AZD6244	MEK	.0025,.0080,.025,.080,.25,.80,2.53,8	-20,-16,2.95,3.69,13.4,15.1,.94,-7.5	.51,6.17,2.69,9.77,12.8,1.63,9.88,7.66	8	Constant	NA	8	-0.602542	0.314	ENDOMETRIUM_MFE296
EN_ENDOMETRIUM	EN	AZD6244	MEK	.0025,.0080,.025,.080,.25,.80,2.53,8	-7.7,4.09,-6.3,-5.5,-7.2,2.09,-12,-5.6	.21,3.93,4.40,5.41,.36,6.00,3.33,1.85	8	Constant	NA	8	-6.91419	0.2629	ENDOMETRIUM_EN
JHUEM2_ENDOMETRIUM	JHUEM-2	AZD6244	MEK	.0025,.0080,.025,.080,.25,.80,2.53,8	15.8,-5.8,16.2,2.41,15.3,-1.1,-4.2,-14	15.6,5.58,2.61,2.29,11.6,14.4,10.6,10.7	8	Constant	NA	8	3.39195	0.1476	ENDOMETRIUM_JHUEM2
HEC265_ENDOMETRIUM	HEC-265	AZD6244	MEK	.0025,.0080,.025,.080,.25,.80,2.53,8	-4.1,2.63,.17,12.3,12.0,21.0,5.90,17.6	15.4,9.25,9.34,2.71,5.98,3.02,2.68,10.7	8	Constant	NA	8	8.39312	0.07603	ENDOMETRIUM_HEC265
HEC59_ENDOMETRIUM	HEC-59	AZD6244	MEK	.0025,.0080,.025,.080,.25,.80,2.53,8	-5.4,9.59,3.41,16.8,-7.8,-6.8,-8.6,-15	10.7,7.83,2.42,5.04,4.32,11.9,6.65,3.07	8	Constant	NA	8	-1.47578	0.03026	ENDOMETRIUM_HEC59
SIGM5_HAEMATOPOIETIC_AND_LYMPHOID_TISSUE	SIG-M5	AZD6244	MEK	.0025,.0080,.025,.080,.25,.80,2.53,8	-25,-58,-87,-92,-93,-94,-94,-94	.49,16.0,.48,1.07,1.03,1.68,.75,1.09	8	Sigmoid	0.0073013	0.00644435	-93.415	6.4934	HAEMATOPOIETIC_AND_LYMPHOID_TISSUE_SIGM5
OCIAML2_HAEMATOPOIETIC_AND_LYMPHOID_TISSUE	OCI-AML2	AZD6244	MEK	.0025,.0080,.025,.080,.25,.80,2.53,8	-12,-31,-78,-94,-96,-96,-96,-97	.45,6.18,.66,.20,.35,.49,.39,.29	8	Sigmoid	0.0137688	0.0128388	-96.2488	5.9343	HAEMATOPOIETIC_AND_LYMPHOID_TISSUE_OCIAML2
KO52_HAEMATOPOIETIC_AND_LYMPHOID_TISSUE	KO52	AZD6244	MEK	.0025,.0080,.025,.080,.25,.80,2.53,8	-35,-41,-50,-56,-69,-66,-75,-73	5.36,5.68,5.19,8.31,.50,2.30,4.04,2.79	8	Sigmoid	0.0286872	0.0262352	-73.4941	5.0531	HAEMATOPOIETIC_AND_LYMPHOID_TISSUE_KO52
KARPAS620_HAEMATOPOIETIC_AND_LYMPHOID_TISSUE	KARPAS-620	AZD6244	MEK	.0025,.0080,.025,.080,.25,.80,2.53,8	-28,-21,-31,-48,-58,-64,-61,-63	14.8,22.4,4.83,2.23,7.88,1.96,4.19,14.4	8	Sigmoid	0.0654169	0.0922707	-62.4625	4.2428	HAEMATOPOIETIC_AND_LYMPHOID_TISSUE_KARPAS620
HUT78_HAEMATOPOIETIC_AND_LYMPHOID_TISSUE	HuT 78	AZD6244	MEK	.0025,.0080,.025,.080,.25,.80,2.53,8	-13,-15,-25,-56,-66,-69,-88,-88	18.1,26.2,3.19,12.8,25.4,4.38,2.04,1.89	8	Sigmoid	0.0744283	0.0915576	-87.2419	4.2205	HAEMATOPOIETIC_AND_LYMPHOID_TISSUE_HUT78
EM2_HAEMATOPOIETIC_AND_LYMPHOID_TISSUE	EM-2	AZD6244	MEK	.0025,.0080,.025,.080,.25,.80,2.53,8	-7.5,-26,-15,-34,-50,-57,-63,-74	26.2,6.16,8.91,7.81,3.00,3.05,2.71,2.84	8	Sigmoid	0.315507	0.383645	-71.3954	3.654	HAEMATOPOIETIC_AND_LYMPHOID_TISSUE_EM2
P31FUJ_HAEMATOPOIETIC_AND_LYMPHOID_TISSUE	P31/FUJ	AZD6244	MEK	.0025,.0080,.025,.080,.25,.80,2.53,8	-17,-21,-19,-38,-48,-56,-66,-72	9.79,1.82,5.59,1.05,7.06,3.80,1.06,5.67	8	Sigmoid	0.221212	0.362002	-71.5198	3.4009	HAEMATOPOIETIC_AND_LYMPHOID_TISSUE_P31FUJ
KU812_HAEMATOPOIETIC_AND_LYMPHOID_TISSUE	KU812	AZD6244	MEK	.0025,.0080,.025,.080,.25,.80,2.53,8	-9.9,-11,1.90,-33,-58,-74,-84,-85	20.8,5.18,10.9,5.63,3.56,3.30,2.67,1.71	8	Sigmoid	0.140538	0.180799	-85.0256	3.3419	HAEMATOPOIETIC_AND_LYMPHOID_TISSUE_KU812
F36P_HAEMATOPOIETIC_AND_LYMPHOID_TISSUE	F-36P	AZD6244	MEK	.0025,.0080,.025,.080,.25,.80,2.53,8	-26,-2.6,-26,-46,-48,-65,-60,-57	4.90,5.19,4.80,1.34,6.67,6.69,.45,8.21	8	Sigmoid	0.0508969	0.116801	-58.9465	3.2726	HAEMATOPOIETIC_AND_LYMPHOID_TISSUE_F36P
KCL22_HAEMATOPOIETIC_AND_LYMPHOID_TISSUE	KCL-22	AZD6244	MEK	.0025,.0080,.025,.080,.25,.80,2.53,8	1.34,-13,-12,-27,-40,-59,-64,-68	2.51,5.57,17.6,4.67,4.31,4.53,9.70,3.34	8	Sigmoid	0.141708	0.482572	-69.5347	3.1959	HAEMATOPOIETIC_AND_LYMPHOID_TISSUE_KCL22
JVM3_HAEMATOPOIETIC_AND_LYMPHOID_TISSUE	JVM-3	AZD6244	MEK	.0025,.0080,.025,.080,.25,.80,2.53,8	-18,-18,-29,-28,-42,-45,-43,-38	11.4,2.27,7.00,5.94,11.1,.084,5.86,1.42	8	Sigmoid	0.0529358	8	-41.9664	3.1872	HAEMATOPOIETIC_AND_LYMPHOID_TISSUE_JVM3
OCIAML5_HAEMATOPOIETIC_AND_LYMPHOID_TISSUE	OCI-AML5	AZD6244	MEK	.0025,.0080,.025,.080,.25,.80,2.53,8	-8.6,-11,-11,-14,-21,-32,-55,-60	.71,1.06,4.36,2.41,1.27,6.41,9.07,10.4	8	Sigmoid	0.988125	2.24517	-61.0883	3.0387	HAEMATOPOIETIC_AND_LYMPHOID_TISSUE_OCIAML5
NCO2_HAEMATOPOIETIC_AND_LYMPHOID_TISSUE	NCO2	AZD6244	MEK	.0025,.0080,.025,.080,.25,.80,2.53,8	-12,-7.8,-23,1.07,-12,-31,-59,-83	23.2,16.4,13.7,23.9,7.08,4.05,19.4,10.9	8	Sigmoid	1.8081	1.75474	-82.7797	3.0029	HAEMATOPOIETIC_AND_LYMPHOID_TISSUE_NCO2
MONOMAC1_HAEMATOPOIETIC_AND_LYMPHOID_TISSUE	MONO-MAC-1	AZD6244	MEK	.0025,.0080,.025,.080,.25,.80,2.53,8	-7.0,-19,-36,-28,-29,-33,-23,-35	20.0,1.26,14.8,16.3,4.43,20.8,5.10,13.9	8	Constant	NA	8	-26.0409	2.892	HAEMATOPOIETIC_AND_LYMPHOID_TISSUE_MONOMAC1
HDMYZ_HAEMATOPOIETIC_AND_LYMPHOID_TISSUE	HD-MY-Z	AZD6244	MEK	.0025,.0080,.025,.080,.25,.80,2.53,8	-19,-13,-13,-26,-51,-62,-73,-81	14.2,4.55,2.50,5.40,1.16,1.44,1.28,.52	8	Sigmoid	0.245952	0.312553	-79.0125	2.7557	HAEMATOPOIETIC_AND_LYMPHOID_TISSUE_HDMYZ
KHM1B_HAEMATOPOIETIC_AND_LYMPHOID_TISSUE	KHM-1B	AZD6244	MEK	.0025,.0080,.025,.080,.25,.80,2.53,8	-13,.26,-24,-11,-45,-39,-37,-40	5.26,14.8,14.1,20.4,8.23,1.02,3.88,19.5	8	Sigmoid	0.082826	8	-39.7595	2.674	HAEMATOPOIETIC_AND_LYMPHOID_TISSUE_KHM1B
697_HAEMATOPOIETIC_AND_LYMPHOID_TISSUE	697	AZD6244	MEK	.0025,.0080,.025,.080,.25,.80,2.53,8	-15,-19,-6.8,-8.0,-23,-33,-34,-31	5.37,2.79,21.8,8.95,14.4,4.44,2.78,4.17	8	Constant	NA	8	-21.2991	2.5412	HAEMATOPOIETIC_AND_LYMPHOID_TISSUE_697
MOLP8_HAEMATOPOIETIC_AND_LYMPHOID_TISSUE	MOLP-8	AZD6244	MEK	.0025,.0080,.025,.080,.25,.80,2.53,8	-7.9,18.1,-1.4,-14,-47,-30,-37,-50	11.2,27.6,15.4,.21,13.5,24.1,12.0,4.54	8	Sigmoid	0.0981309	8	-44.2236	2.179	HAEMATOPOIETIC_AND_LYMPHOID_TISSUE_MOLP8
KMM1_HAEMATOPOIETIC_AND_LYMPHOID_TISSUE	KMM-1	AZD6244	MEK	.0025,.0080,.025,.080,.25,.80,2.53,8	2.81,-5.5,-5.4,-27,-25,-36,-42,-46	12.7,27.4,10.8,.032,.050,6.74,4.74,2.94	8	Sigmoid	0.0612459	8	-45.6171	2.0524	HAEMATOPOIETIC_AND_LYMPHOID_TISSUE_KMM1
KASUMI2_HAEMATOPOIETIC_AND_LYMPHOID_TISSUE	KASUMI-2	AZD6244	MEK	.0025,.0080,.025,.080,.25,.80,2.53,8	5.64,-4.7,-11,-18,-27,-40,-31,-33	1.08,6.50,15.9,10.1,9.48,40.7,.55,4.21	8	Sigmoid	0.00254261	8	-32.2659	1.9695	HAEMATOPOIETIC_AND_LYMPHOID_TISSUE_KASUMI2
P12ICHIKAWA_HAEMATOPOIETIC_AND_LYMPHOID_TISSUE	P12-ICHIKAWA	AZD6244	MEK	.0025,.0080,.025,.080,.25,.80,2.53,8	10.7,3.98,-3.6,-29,-38,-41,-45,-45	2.30,3.42,15.9,.35,4.56,12.6,6.69,2.37	8	Sigmoid	0.0396129	8	-44.1358	1.7805	HAEMATOPOIETIC_AND_LYMPHOID_TISSUE_P12ICHIKAWA
SUDHL4_HAEMATOPOIETIC_AND_LYMPHOID_TISSUE	SU-DHL-4	AZD6244	MEK	.0025,.0080,.025,.080,.25,.80,2.53,8	-3.8,-13,-8.8,2.59,-13,-15,2.39,-2.7	10.00,12.5,1.59,6.47,11.8,10.4,1.53,4.75	8	Constant	NA	8	-5.5687	1.7324	HAEMATOPOIETIC_AND_LYMPHOID_TISSUE_SUDHL4
MEG01_HAEMATOPOIETIC_AND_LYMPHOID_TISSUE	MEG-01	AZD6244	MEK	.0025,.0080,.025,.080,.25,.80,2.53,8	-9.2,-12,-3.9,-7.0,-6.5,-36,-53,-83	25.9,16.3,2.10,1.22,1.51,2.80,3.09,3.01	8	Sigmoid	3.47847	2.04152	-82.9001	1.6161	HAEMATOPOIETIC_AND_LYMPHOID_TISSUE_MEG01
AMO1_HAEMATOPOIETIC_AND_LYMPHOID_TISSUE	AMO-1	AZD6244	MEK	.0025,.0080,.025,.080,.25,.80,2.53,8	-11,-5.8,-21,-13,-17,-21,-32,-42	17.1,16.2,17.4,15.9,4.74,10.4,7.31,7.31	8	Sigmoid	8.29663	8	-42.451	1.6147	HAEMATOPOIETIC_AND_LYMPHOID_TISSUE_AMO1
CMK86_HAEMATOPOIETIC_AND_LYMPHOID_TISSUE	CMK-86	AZD6244	MEK	.0025,.0080,.025,.080,.25,.80,2.53,8	-4.1,-13,-15,-8.0,-16,-11,-12,-23	10.4,6.51,8.76,3.03,4.79,16.3,11.7,5.84	8	Constant	NA	8	-16.8747	1.5946	HAEMATOPOIETIC_AND_LYMPHOID_TISSUE_CMK86
SUDHL8_HAEMATOPOIETIC_AND_LYMPHOID_TISSUE	SU-DHL-8	AZD6244	MEK	.0025,.0080,.025,.080,.25,.80,2.53,8	-12,13.6,-10,5.09,-16,-11,-20,.92	15.2,2.40,9.92,3.51,.81,4.92,4.38,4.49	8	Constant	NA	8	-5.59797	1.5696	HAEMATOPOIETIC_AND_LYMPHOID_TISSUE_SUDHL8
HT_HAEMATOPOIETIC_AND_LYMPHOID_TISSUE	HT	AZD6244	MEK	.0025,.0080,.025,.080,.25,.80,2.53,8	6.60,-8.5,11.5,-20,-25,-21,-8.6,-9.9	10.7,9.97,28.0,5.77,.66,7.15,4.01,2.78	8	Constant	NA	8	-11.5236	1.5451	HAEMATOPOIETIC_AND_LYMPHOID_TISSUE_HT
MOLT16_HAEMATOPOIETIC_AND_LYMPHOID_TISSUE	MOLT-16	AZD6244	MEK	.0025,.0080,.025,.080,.25,.80,2.53,8	-15,-8.0,-12,-2.1,5.75,-24,-17,24.3	1.62,13.5,7.94,23.4,9.74,.68,21.6,50.3	8	Constant	NA	8	-11.4623	1.4634	HAEMATOPOIETIC_AND_LYMPHOID_TISSUE_MOLT16
BDCM_HAEMATOPOIETIC_AND_LYMPHOID_TISSUE	BDCM	AZD6244	MEK	.0025,.0080,.025,.080,.25,.80,2.53,8	-23,4.86,-8.2,-12,-32,-51,-55,-48	4.58,1.41,1.91,28.1,10.3,5.31,.23,1.06	8	Sigmoid	0.240022	0.465061	-51.5765	1.4573	HAEMATOPOIETIC_AND_LYMPHOID_TISSUE_BDCM
DEL_HAEMATOPOIETIC_AND_LYMPHOID_TISSUE	DEL	AZD6244	MEK	.0025,.0080,.025,.080,.25,.80,2.53,8	-6.0,-2.1,-10,-4.7,-17,-16,-5.9,-14	14.6,1.51,14.3,1.40,6.84,14.4,20.1,17.4	8	Constant	NA	8	-6.03648	1.4402	HAEMATOPOIETIC_AND_LYMPHOID_TISSUE_DEL
LP1_HAEMATOPOIETIC_AND_LYMPHOID_TISSUE	LP-1	AZD6244	MEK	.0025,.0080,.025,.080,.25,.80,2.53,8	-6.0,-24,-6.5,2.10,-3.0,-8.4,5.31,17.6	38.7,18.1,2.87,30.8,23.7,15.4,28.4,38.6	8	Constant	NA	8	-8.2805	1.3771	HAEMATOPOIETIC_AND_LYMPHOID_TISSUE_LP1
KG1_HAEMATOPOIETIC_AND_LYMPHOID_TISSUE	KG-1	AZD6244	MEK	.0025,.0080,.025,.080,.25,.80,2.53,8	3.64,-12,17.9,-9.4,-7.1,-40,-49,-70	5.40,30.1,10.9,3.17,26.9,2.93,27.6,12.6	8	Sigmoid	0.597614	1.40292	-69.4347	1.3541	HAEMATOPOIETIC_AND_LYMPHOID_TISSUE_KG1
SKMM2_HAEMATOPOIETIC_AND_LYMPHOID_TISSUE	SK-MM-2	AZD6244	MEK	.0025,.0080,.025,.080,.25,.80,2.53,8	-1.1,-17,-19,-28,-19,-18,-25,-35	5.46,5.73,5.35,4.24,13.8,2.17,6.79,9.87	8	Sigmoid	0.00318373	8	-24.0473	1.3523	HAEMATOPOIETIC_AND_LYMPHOID_TISSUE_SKMM2
KMS12BM_HAEMATOPOIETIC_AND_LYMPHOID_TISSUE	KMS-12-BM	AZD6244	MEK	.0025,.0080,.025,.080,.25,.80,2.53,8	-16,16.3,-12,-24,-7.2,-1.4,-15,-19	29.6,34.1,6.34,14.9,12.9,23.8,7.76,28.2	8	Constant	NA	8	-12.0376	1.3018	HAEMATOPOIETIC_AND_LYMPHOID_TISSUE_KMS12BM
MEC1_HAEMATOPOIETIC_AND_LYMPHOID_TISSUE	MEC-1	AZD6244	MEK	.0025,.0080,.025,.080,.25,.80,2.53,8	5.71,-3.9,3.41,-11,-29,-7.0,-1.5,-20	9.63,13.8,37.2,2.29,9.35,18.0,.021,11.1	8	Constant	NA	8	-10.694	1.2882	HAEMATOPOIETIC_AND_LYMPHOID_TISSUE_MEC1
JURKAT_HAEMATOPOIETIC_AND_LYMPHOID_TISSUE	JURKAT	AZD6244	MEK	.0025,.0080,.025,.080,.25,.80,2.53,8	-12,-2.6,6.49,9.36,-8.5,1.34,-11,-12	11.6,28.0,11.8,.28,5.90,2.46,6.54,.31	8	Constant	NA	8	-4.33111	1.273	HAEMATOPOIETIC_AND_LYMPHOID_TISSUE_JURKAT
ALLSIL_HAEMATOPOIETIC_AND_LYMPHOID_TISSUE	ALL-SIL	AZD6244	MEK	.0025,.0080,.025,.080,.25,.80,2.53,8	-6.2,-4.7,-2.8,1.37,-15,-15,-35,-34	8.09,18.0,10.9,10.5,1.80,16.1,3.34,5.68	8	Sigmoid	0.379501	8	-35.0555	1.2336	HAEMATOPOIETIC_AND_LYMPHOID_TISSUE_ALLSIL
KMS11_HAEMATOPOIETIC_AND_LYMPHOID_TISSUE	KMS-11	AZD6244	MEK	.0025,.0080,.025,.080,.25,.80,2.53,8	1.84,3.49,-2.6,6.87,-13,-20,-3.5,18.2	5.93,2.20,16.4,10.4,.73,22.0,10.3,18.8	8	Constant	NA	8	0.996015	1.1922	HAEMATOPOIETIC_AND_LYMPHOID_TISSUE_KMS11
U937_HAEMATOPOIETIC_AND_LYMPHOID_TISSUE	U-937	AZD6244	MEK	.0025,.0080,.025,.080,.25,.80,2.53,8	-13,-13,-7.7,-5.7,-7.1,-10.0,-17,-31	10.8,9.17,8.78,1.80,15.7,10.0,22.1,16.1	8	Sigmoid	2.23437	8	-41.7821	1.1403	HAEMATOPOIETIC_AND_LYMPHOID_TISSUE_U937
SUPM2_HAEMATOPOIETIC_AND_LYMPHOID_TISSUE	SUP-M2	AZD6244	MEK	.0025,.0080,.025,.080,.25,.80,2.53,8	.096,2.05,-1.1,8.32,-4.1,-14,-54,-56	32.6,8.18,26.2,7.87,16.8,7.23,45.7,3.54	8	Sigmoid	8.07636	6.54872	-55.286	1.0256	HAEMATOPOIETIC_AND_LYMPHOID_TISSUE_SUPM2
HH_HAEMATOPOIETIC_AND_LYMPHOID_TISSUE	HH	AZD6244	MEK	.0025,.0080,.025,.080,.25,.80,2.53,8	18.1,.79,2.25,-.15,-18,.59,-10,14.1	19.3,18.5,13.6,2.66,12.6,16.0,8.57,7.49	8	Constant	NA	8	-0.154027	0.8535	HAEMATOPOIETIC_AND_LYMPHOID_TISSUE_HH
KMS34_HAEMATOPOIETIC_AND_LYMPHOID_TISSUE	KMS-34	AZD6244	MEK	.0025,.0080,.025,.080,.25,.80,2.53,8	.84,.0020,12.5,4.63,-1.7,-23,8.28,1.63	0,0,0,0,0,0,0,0	8	Constant	NA	8	1.23187	0.7945	HAEMATOPOIETIC_AND_LYMPHOID_TISSUE_KMS34
KARPAS422_HAEMATOPOIETIC_AND_LYMPHOID_TISSUE	KARPAS-422	AZD6244	MEK	.0025,.0080,.025,.080,.25,.80,2.53,8	12.8,-7.2,-17,-3.6,-9.2,-9.4,-9.5,-11	1.07,9.21,2.47,9.71,.59,14.8,11.5,.20	8	Sigmoid	0.00551109	8	-10.2979	0.7856	HAEMATOPOIETIC_AND_LYMPHOID_TISSUE_KARPAS422
OCILY10_HAEMATOPOIETIC_AND_LYMPHOID_TISSUE	OCI-LY10	AZD6244	MEK	.0025,.0080,.025,.080,.25,.80,2.53,8	-36,-36,-6.7,32.0,6.64,11.0,2.64,18.8	11.0,14.6,27.6,13.8,13.1,31.7,10.9,3.23	8	Linear	NA	8	-44.1457	0.7839	HAEMATOPOIETIC_AND_LYMPHOID_TISSUE_OCILY10
L363_HAEMATOPOIETIC_AND_LYMPHOID_TISSUE	L-363	AZD6244	MEK	.0025,.0080,.025,.080,.25,.80,2.53,8	-1.2,-.78,-16,-12,-15,-12,-5.5,-12	17.5,4.05,12.7,7.53,9.88,8.85,22.1,11.9	8	Constant	NA	8	-7.98716	0.7485	HAEMATOPOIETIC_AND_LYMPHOID_TISSUE_L363
KARPAS299_HAEMATOPOIETIC_AND_LYMPHOID_TISSUE	KARPAS-299	AZD6244	MEK	.0025,.0080,.025,.080,.25,.80,2.53,8	-11,8.16,-2.1,-8.6,-9.2,-14,-37,-42	6.23,3.46,2.00,8.98,23.4,2.27,14.2,8.39	8	Sigmoid	1.21071	8	-42.0101	0.7473	HAEMATOPOIETIC_AND_LYMPHOID_TISSUE_KARPAS299
KMS26_HAEMATOPOIETIC_AND_LYMPHOID_TISSUE	KMS-26	AZD6244	MEK	.0025,.0080,.025,.080,.25,.80,2.53,8	2.21,-5.5,-16,-5.8,-18,-21,-26,-24	14.1,16.6,5.72,8.54,12.5,13.8,3.51,22.2	8	Constant	NA	8	-12.1106	0.708	HAEMATOPOIETIC_AND_LYMPHOID_TISSUE_KMS26
RPMI8402_HAEMATOPOIETIC_AND_LYMPHOID_TISSUE	RPMI-8402	AZD6244	MEK	.0025,.0080,.025,.080,.25,.80,2.53,8	-9.1,4.61,.44,1.14,-14,2.02,2.51,-12	2.97,2.86,9.91,1.63,8.77,2.65,24.2,2.28	8	Constant	NA	8	-3.05621	0.6701	HAEMATOPOIETIC_AND_LYMPHOID_TISSUE_RPMI8402
HEL9217_HAEMATOPOIETIC_AND_LYMPHOID_TISSUE	HEL 92.1.7	AZD6244	MEK	.0025,.0080,.025,.080,.25,.80,2.53,8	-7.0,-11,.64,-3.6,2.59,3.73,-5.8,-19	.88,28.1,5.23,11.0,.86,17.9,1.91,3.27	8	Constant	NA	8	-5.48205	0.6032	HAEMATOPOIETIC_AND_LYMPHOID_TISSUE_HEL9217
CI1_HAEMATOPOIETIC_AND_LYMPHOID_TISSUE	CI-1	AZD6244	MEK	.0025,.0080,.025,.080,.25,.80,2.53,8	32.5,19.1,23.9,5.64,-21,42.1,-39,24.5	49.2,2.66,50.3,60.0,11.5,22.0,2.42,9.40	8	Constant	NA	8	17.7859	0.5656	HAEMATOPOIETIC_AND_LYMPHOID_TISSUE_CI1
GRANTA519_HAEMATOPOIETIC_AND_LYMPHOID_TISSUE	GRANTA-519	AZD6244	MEK	.0025,.0080,.025,.080,.25,.80,2.53,8	-4.4,8.24,-6.5,52.1,-19,1.41,-18,2.04	5.73,15.9,3.53,7.00,8.27,15.7,26.9,6.45	8	Constant	NA	8	-2.31622	0.5534	HAEMATOPOIETIC_AND_LYMPHOID_TISSUE_GRANTA519
SUDHL6_HAEMATOPOIETIC_AND_LYMPHOID_TISSUE	SU-DHL-6	AZD6244	MEK	.0025,.0080,.025,.080,.25,.80,2.53,8	1.05,20.6,-12,-14,-5.9,15.2,-14,29.1	46.6,31.8,40.9,18.0,26.8,6.41,53.9,22.4	8	Constant	NA	8	11.4501	0.5246	HAEMATOPOIETIC_AND_LYMPHOID_TISSUE_SUDHL6
OPM2_HAEMATOPOIETIC_AND_LYMPHOID_TISSUE	OPM-2	AZD6244	MEK	.0025,.0080,.025,.080,.25,.80,2.53,8	4.63,-16,-23,-4.2,2.01,-6.3,-9.7,-20	11.5,.14,23.8,11.2,36.8,11.8,9.09,16.8	8	Constant	NA	8	-10.3111	0.4856	HAEMATOPOIETIC_AND_LYMPHOID_TISSUE_OPM2
KE97_HAEMATOPOIETIC_AND_LYMPHOID_TISSUE	KE-97	AZD6244	MEK	.0025,.0080,.025,.080,.25,.80,2.53,8	-3.7,-1.6,-6.3,-1.0,-9.7,-7.4,-6.9,-9.8	7.86,7.85,8.39,6.07,5.80,18.4,10.2,10.5	8	Constant	NA	8	-6.39957	0.4438	HAEMATOPOIETIC_AND_LYMPHOID_TISSUE_KE97
SUDHL10_HAEMATOPOIETIC_AND_LYMPHOID_TISSUE	SU-DHL-10	AZD6244	MEK	.0025,.0080,.025,.080,.25,.80,2.53,8	-10,-4.6,-3.1,-1.6,-27,-9.8,-.61,2.14	16.4,5.94,3.85,15.7,20.5,12.9,31.1,33.5	8	Constant	NA	8	-7.13074	0.4243	HAEMATOPOIETIC_AND_LYMPHOID_TISSUE_SUDHL10
L428_HAEMATOPOIETIC_AND_LYMPHOID_TISSUE	L-428	AZD6244	MEK	.0025,.0080,.025,.080,.25,.80,2.53,8	-9.9,5.58,4.96,9.23,4.94,4.52,4.42,1.69	17.7,5.01,12.8,4.66,11.0,10.5,15.3,9.15	8	Constant	NA	8	4.18122	0.4134	HAEMATOPOIETIC_AND_LYMPHOID_TISSUE_L428
MJ_HAEMATOPOIETIC_AND_LYMPHOID_TISSUE	MJ	AZD6244	MEK	.0025,.0080,.025,.080,.25,.80,2.53,8	22.1,-5.7,-1.6,19.0,.14,8.61,-35,-20	41.0,7.54,1.89,8.27,3.79,20.5,7.18,36.3	8	Constant	NA	8	-1.53785	0.3342	HAEMATOPOIETIC_AND_LYMPHOID_TISSUE_MJ
PFEIFFER_HAEMATOPOIETIC_AND_LYMPHOID_TISSUE	Pfeiffer	AZD6244	MEK	.0025,.0080,.025,.080,.25,.80,2.53,8	-8.2,1.58,-7.1,-.62,11.8,2.77,-9.0,-31	.48,8.34,12.6,7.81,16.7,10.9,5.62,4.79	8	Sigmoid	3.20616	8	-31.4158	0.2601	HAEMATOPOIETIC_AND_LYMPHOID_TISSUE_PFEIFFER
RAJI_HAEMATOPOIETIC_AND_LYMPHOID_TISSUE	Raji	AZD6244	MEK	.0025,.0080,.025,.080,.25,.80,2.53,8	-.75,-1.8,29.8,1.62,15.9,14.8,-28,9.33	7.09,10.5,16.8,14.0,18.4,17.0,13.0,26.6	8	Constant	NA	8	3.78947	0.2204	HAEMATOPOIETIC_AND_LYMPHOID_TISSUE_RAJI
MINO_HAEMATOPOIETIC_AND_LYMPHOID_TISSUE	Mino	AZD6244	MEK	.0025,.0080,.025,.080,.25,.80,2.53,8	-6.0,19.1,.82,.15,-18,-5.8,-21,-27	9.80,10.5,2.26,8.36,12.8,1.67,2.13,16.5	8	Sigmoid	2.83203	8	-27.492	0.2098	HAEMATOPOIETIC_AND_LYMPHOID_TISSUE_MINO
JM1_HAEMATOPOIETIC_AND_LYMPHOID_TISSUE	JM1	AZD6244	MEK	.0025,.0080,.025,.080,.25,.80,2.53,8	-7.4,-2.5,26.5,-16,16.7,-14,1.53,-28	7.05,16.7,17.9,6.07,.74,18.7,9.39,4.40	8	Constant	NA	8	-3.71925	0.1883	HAEMATOPOIETIC_AND_LYMPHOID_TISSUE_JM1
DOHH2_HAEMATOPOIETIC_AND_LYMPHOID_TISSUE	DOHH-2	AZD6244	MEK	.0025,.0080,.025,.080,.25,.80,2.53,8	-10,1.13,14.9,-4.5,-24,42.3,-4.3,28.2	1.30,1.20,32.4,28.6,8.87,57.2,6.26,32.0	8	Constant	NA	8	0.0803301	0.1338	HAEMATOPOIETIC_AND_LYMPHOID_TISSUE_DOHH2
BL70_HAEMATOPOIETIC_AND_LYMPHOID_TISSUE	BL-70	AZD6244	MEK	.0025,.0080,.025,.080,.25,.80,2.53,8	-7.4,15.4,-.75,5.09,1.00,17.5,-11,-2.5	19.9,2.14,12.9,1.75,17.2,6.38,29.1,5.74	8	Constant	NA	8	6.07383	0.113	HAEMATOPOIETIC_AND_LYMPHOID_TISSUE_BL70
P3HR1_HAEMATOPOIETIC_AND_LYMPHOID_TISSUE	P3HR-1	AZD6244	MEK	.0025,.0080,.025,.080,.25,.80,2.53,8	-1.1,-4.7,3.07,-10,-1.8,-1.3,-1.7,-4.7	13.5,16.5,18.6,18.0,9.36,5.39,14.5,22.7	8	Constant	NA	8	-1.60723	0.1024	HAEMATOPOIETIC_AND_LYMPHOID_TISSUE_P3HR1
BL41_HAEMATOPOIETIC_AND_LYMPHOID_TISSUE	BL-41	AZD6244	MEK	.0025,.0080,.025,.080,.25,.80,2.53,8	-4.9,.049,-8.6,4.39,.29,9.78,-.70,5.78	5.37,6.89,1.48,8.61,3.54,3.98,7.13,6.08	8	Constant	NA	8	0.196136	0.05747	HAEMATOPOIETIC_AND_LYMPHOID_TISSUE_BL41
TOLEDO_HAEMATOPOIETIC_AND_LYMPHOID_TISSUE	Toledo	AZD6244	MEK	.0025,.0080,.025,.080,.25,.80,2.53,8	.33,-13,-3.2,11.8,13.4,7.31,-8.8,-22	4.73,.20,3.75,34.5,4.36,21.2,4.72,4.13	8	Constant	NA	8	-5.66226	0.05558	HAEMATOPOIETIC_AND_LYMPHOID_TISSUE_TOLEDO
REH_HAEMATOPOIETIC_AND_LYMPHOID_TISSUE	Reh	AZD6244	MEK	.0025,.0080,.025,.080,.25,.80,2.53,8	-5.8,.53,-1.9,1.39,-2.5,3.84,5.12,5.88	.81,4.70,1.32,7.42,2.52,5.21,3.00,9.02	8	Constant	NA	8	-0.490596	0.04644	HAEMATOPOIETIC_AND_LYMPHOID_TISSUE_REH
SUPT1_HAEMATOPOIETIC_AND_LYMPHOID_TISSUE	SUP-T1	AZD6244	MEK	.0025,.0080,.025,.080,.25,.80,2.53,8	2.83,.34,10.3,-.23,-1.1,3.39,-2.8,-.38	.87,18.8,14.4,13.6,2.43,26.9,7.29,15.1	8	Constant	NA	8	1.37964	0.02767	HAEMATOPOIETIC_AND_LYMPHOID_TISSUE_SUPT1
EB2_HAEMATOPOIETIC_AND_LYMPHOID_TISSUE	EB2	AZD6244	MEK	.0025,.0080,.025,.080,.25,.80,2.53,8	-.13,8.18,11.2,11.0,11.2,15.8,23.3,17.2	6.45,12.9,2.70,2.62,13.2,34.5,.50,2.36	8	Constant	NA	8	12.8331	0.003172	HAEMATOPOIETIC_AND_LYMPHOID_TISSUE_EB2
EB1_HAEMATOPOIETIC_AND_LYMPHOID_TISSUE	EB1	AZD6244	MEK	.0025,.0080,.025,.080,.25,.80,2.53,8	7.54,17.9,26.6,42.1,53.4,16.5,9.62,6.72	6.78,13.5,6.17,47.8,3.21,27.3,32.9,3.59	8	Constant	NA	8	17.2886	0	HAEMATOPOIETIC_AND_LYMPHOID_TISSUE_EB1
MC116_HAEMATOPOIETIC_AND_LYMPHOID_TISSUE	MC116	AZD6244	MEK	.0025,.0080,.025,.080,.25,.80,2.53,8	3.73,20.6,4.59,24.2,.70,13.4,-.55,-9.7	2.73,12.8,1.46,2.72,4.19,2.23,10.9,16.1	8	Constant	NA	8	5.55426	0	HAEMATOPOIETIC_AND_LYMPHOID_TISSUE_MC116
VMRCRCZ_KIDNEY	VMRC-RCZ	AZD6244	MEK	.0025,.0080,.025,.080,.25,.80,2.53,8	-22,17.3,-1.4,8.04,-5.1,-14,-5.4,-4.8	14.3,17.1,3.83,5.65,11.9,2.36,8.74,1.98	8	Constant	NA	8	-3.68945	1.3659	KIDNEY_VMRCRCZ
CAKI2_KIDNEY	Caki-2	AZD6244	MEK	.0025,.0080,.025,.080,.25,.80,2.53,8	-5.8,5.36,-8.6,3.02,-6.2,1.56,-25,-19	7.25,12.4,4.90,11.5,2.20,12.4,10.4,6.61	8	Constant	NA	8	-6.02563	1.2769	KIDNEY_CAKI2
KMRC1_KIDNEY	KMRC-1	AZD6244	MEK	.0025,.0080,.025,.080,.25,.80,2.53,8	-16,6.38,-13,1.49,-25,-9.8,-27,-20	13.7,3.40,1.30,7.63,12.8,1.44,1.82,3.31	8	Constant	NA	8	-12.9973	0.703	KIDNEY_KMRC1
ACHN_KIDNEY	ACHN	AZD6244	MEK	.0025,.0080,.025,.080,.25,.80,2.53,8	-9.9,-6.8,-2.4,-11,-14,-21,-30,-36	1.94,.92,6.76,5.51,3.09,10.5,2.88,2.54	8	Sigmoid	0.888495	8	-35.6656	0.6881	KIDNEY_ACHN
769P_KIDNEY	769-P	AZD6244	MEK	.0025,.0080,.025,.080,.25,.80,2.53,8	-18,-.068,-11,1.55,-13,-7.3,-35,-42	9.35,4.86,16.5,5.56,1.98,5.64,3.93,5.15	8	Sigmoid	1.87626	8	-41.8226	0.6281	KIDNEY_769P
KMRC2_KIDNEY	KMRC-2	AZD6244	MEK	.0025,.0080,.025,.080,.25,.80,2.53,8	-2.4,14.9,-8.2,-4.2,-11,-5.6,-4.4,-15	12.2,0,16.0,8.06,.22,6.81,2.40,4.59	8	Constant	NA	8	-9.58064	0.5113	KIDNEY_KMRC2
BFTC909_KIDNEY	BFTC-909	AZD6244	MEK	.0025,.0080,.025,.080,.25,.80,2.53,8	.27,-3.1,-8.9,-15,-8.0,-5.5,-16,-19	1.13,6.43,5.02,2.35,.41,4.33,.82,.35	8	Constant	NA	8	-8.29086	0.3552	KIDNEY_BFTC909
786O_KIDNEY	786-O	AZD6244	MEK	.0025,.0080,.025,.080,.25,.80,2.53,8	-6.7,3.03,-12,-8.8,-11,-6.7,-13,-12	3.45,3.99,1.84,.51,6.44,4.83,.94,.30	8	Constant	NA	8	-9.52643	0.3118	KIDNEY_786O
VMRCRCW_KIDNEY	VMRC-RCW	AZD6244	MEK	.0025,.0080,.025,.080,.25,.80,2.53,8	-12,14.7,6.98,19.8,13.3,25.5,8.58,20.4	1.21,3.34,3.69,26.0,8.65,17.4,4.85,27.0	8	Constant	NA	8	10.6263	0.03365	KIDNEY_VMRCRCW
SW48_LARGE_INTESTINE	SW48	AZD6244	MEK	.0025,.0080,.025,.080,.25,.80,2.53,8	-44,-30,-48,-55,-69,-66,-78,-76	44.4,16.5,12.5,7.17,1.14,5.65,.82,5.41	8	Sigmoid	0.00254261	0.0362561	-77.2796	4.7855	LARGE_INTESTINE_SW48
COLO205_LARGE_INTESTINE	COLO 205	AZD6244	MEK	.0025,.0080,.025,.080,.25,.80,2.53,8	-11,-24,-27,-72,-84,-89,-92,-94	9.84,.88,4.47,3.09,3.00,.30,.45,1.88	8	Sigmoid	0.0561817	0.0493892	-90.705	4.57	LARGE_INTESTINE_COLO205
LS411N_LARGE_INTESTINE	LS411N	AZD6244	MEK	.0025,.0080,.025,.080,.25,.80,2.53,8	-30,-13,-24,-36,-66,-79,-83,-86	15.4,11.8,18.9,4.25,7.67,6.03,1.21,3.93	8	Sigmoid	0.145424	0.139588	-84.6328	4.2582	LARGE_INTESTINE_LS411N
COLO201_LARGE_INTESTINE	COLO 201	AZD6244	MEK	.0025,.0080,.025,.080,.25,.80,2.53,8	-5.7,.25,-27,-42,-76,-82,-91,-96	.44,11.9,2.10,10.8,2.46,4.21,3.54,1.97	8	Sigmoid	0.070625	0.076591	-94.181	4.1926	LARGE_INTESTINE_COLO201
HT29_LARGE_INTESTINE	HT-29	AZD6244	MEK	.0025,.0080,.025,.080,.25,.80,2.53,8	-59,-13,-21,-46,-68,-73,-77,-77	.26,7.45,1.84,14.6,.62,2.56,.10,3.23	8	Sigmoid	0.0750151	0.0975652	-76.1705	4.148	LARGE_INTESTINE_HT29
NCIH747_LARGE_INTESTINE	NCI-H747	AZD6244	MEK	.0025,.0080,.025,.080,.25,.80,2.53,8	-30,-14,-34,-30,-67,-67,-79,-80	2.51,14.4,20.1,4.61,2.33,4.86,1.18,1.13	8	Sigmoid	0.172596	0.163777	-78.5424	3.9755	LARGE_INTESTINE_NCIH747
HCC56_LARGE_INTESTINE	HCC-56	AZD6244	MEK	.0025,.0080,.025,.080,.25,.80,2.53,8	-6.5,-16,-15,-33,-66,-81,-80,-87	6.59,16.6,6.41,4.84,5.38,8.84,1.92,2.44	8	Sigmoid	0.124425	0.141208	-84.3341	3.7803	LARGE_INTESTINE_HCC56
SW620_LARGE_INTESTINE	SW620	AZD6244	MEK	.0025,.0080,.025,.080,.25,.80,2.53,8	-12,-31,-33,-48,-64,-66,-72,-73	4.06,3.10,9.22,7.27,1.42,2.70,.041,.21	8	Sigmoid	0.00254261	0.0581313	-73.6001	3.5274	LARGE_INTESTINE_SW620
SW403_LARGE_INTESTINE	SW403	AZD6244	MEK	.0025,.0080,.025,.080,.25,.80,2.53,8	-5.1,-8.2,-37,-44,-62,-72,-79,-70	13.7,4.78,.88,15.1,1.59,1.18,.76,9.71	8	Sigmoid	0.0126385	0.064917	-78.0532	2.9688	LARGE_INTESTINE_SW403
SKCO1_LARGE_INTESTINE	SK-CO-1	AZD6244	MEK	.0025,.0080,.025,.080,.25,.80,2.53,8	-15,-6.2,-14,-24,-34,-48,-60,-71	3.44,.040,15.0,9.52,.83,1.39,6.95,1.29	8	Sigmoid	0.58905	0.922985	-70.2955	2.6927	LARGE_INTESTINE_SKCO1
LS513_LARGE_INTESTINE	LS513	AZD6244	MEK	.0025,.0080,.025,.080,.25,.80,2.53,8	-25,15.1,-18,-22,-24,-56,-84,-91	32.0,26.0,12.6,6.92,62.4,.63,6.82,2.35	8	Sigmoid	0.606965	0.436459	-93.1059	2.6515	LARGE_INTESTINE_LS513
SW1417_LARGE_INTESTINE	SW1417	AZD6244	MEK	.0025,.0080,.025,.080,.25,.80,2.53,8	19.1,25.0,-15,-18,-51,-53,-78,-71	38.3,11.8,5.12,17.3,4.66,21.1,.98,4.06	8	Sigmoid	0.0124567	0.20047	-75.218	2.4436	LARGE_INTESTINE_SW1417
SW480_LARGE_INTESTINE	SW480	AZD6244	MEK	.0025,.0080,.025,.080,.25,.80,2.53,8	-3.0,7.91,-22,-20,-29,-41,-49,-57	9.30,2.30,11.2,1.82,1.77,.24,3.27,6.79	8	Sigmoid	0.23766	2.80363	-56.8574	2.2851	LARGE_INTESTINE_SW480
RKO_LARGE_INTESTINE	RKO	AZD6244	MEK	.0025,.0080,.025,.080,.25,.80,2.53,8	-6.0,-9.6,3.40,-5.5,-32,-37,-49,-63	14.4,3.98,6.49,4.43,2.21,3.41,6.63,4.88	8	Sigmoid	0.532536	1.89902	-59.9935	2.2005	LARGE_INTESTINE_RKO
CCK81_LARGE_INTESTINE	CCK-81	AZD6244	MEK	.0025,.0080,.025,.080,.25,.80,2.53,8	12.0,11.1,-17,-31,5.39,-49,-41,-55	38.2,46.1,6.45,18.9,18.4,4.90,11.1,21.9	8	Constant	NA	8	-20.4279	2.0146	LARGE_INTESTINE_CCK81
HCT116_LARGE_INTESTINE	HCT 116	AZD6244	MEK	.0025,.0080,.025,.080,.25,.80,2.53,8	-10,-6.9,7.19,-6.2,-25,-13,-52,-69	12.3,18.7,13.3,30.7,33.4,15.9,25.7,10.8	8	Linear	NA	0.518958	-70.1703	1.9489	LARGE_INTESTINE_HCT116
COLO678_LARGE_INTESTINE	COLO-678	AZD6244	MEK	.0025,.0080,.025,.080,.25,.80,2.53,8	13.2,7.98,-22,-15,-29,-34,-46,-49	23.7,5.10,4.21,8.04,3.07,3.58,4.07,.95	8	Sigmoid	0.00254261	8	-49.4154	1.8733	LARGE_INTESTINE_COLO678
LS123_LARGE_INTESTINE	LS123	AZD6244	MEK	.0025,.0080,.025,.080,.25,.80,2.53,8	-4.9,-10,-1.3,-8.2,-26,-27,-35,-44	1.62,18.5,1.76,12.7,1.64,1.42,8.63,9.82	8	Sigmoid	0.359864	8	-41.24	1.76	LARGE_INTESTINE_LS123
C2BBE1_LARGE_INTESTINE	C2BBe1	AZD6244	MEK	.0025,.0080,.025,.080,.25,.80,2.53,8	17.5,-13,-5.4,-8.0,-16,-51,-43,-53	16.3,13.9,29.0,6.28,23.0,2.50,10.6,1.52	8	Sigmoid	0.304834	8	-49.4207	1.6091	LARGE_INTESTINE_C2BBE1
T84_LARGE_INTESTINE	T84	AZD6244	MEK	.0025,.0080,.025,.080,.25,.80,2.53,8	1.04,40.3,-24,8.69,-33,62.7,-38,-61	63.5,79.8,27.8,15.4,31.6,203,7.81,1.30	8	Constant	NA	8	-23.036	1.568	LARGE_INTESTINE_T84
SNUC2A_LARGE_INTESTINE	SNU-C2A	AZD6244	MEK	.0025,.0080,.025,.080,.25,.80,2.53,8	-7.2,-12,-14,7.67,-13,-1.2,-38,-26	3.62,25.1,.56,12.0,13.9,6.16,7.67,6.21	8	Constant	NA	8	-11.6558	1.3236	LARGE_INTESTINE_SNUC2A
HCT15_LARGE_INTESTINE	HCT-15	AZD6244	MEK	.0025,.0080,.025,.080,.25,.80,2.53,8	-12,9.34,-6.8e-4,-10,-9.5,-10,-8.7,-17	3.47,1.20,14.6,2.06,1.15,5.96,11.6,3.61	8	Constant	NA	8	-9.87304	0.6149	LARGE_INTESTINE_HCT15
COLO320_LARGE_INTESTINE	COLO-320	AZD6244	MEK	.0025,.0080,.025,.080,.25,.80,2.53,8	-4.5,4.34,2.07,-.95,5.20,2.87,3.29,-1.3	3.98,.42,8.95,9.41,.53,1.00,.92,1.20	8	Constant	NA	8	3.10703	0.02962	LARGE_INTESTINE_COLO320
HEPG2_LIVER	Hep G2	AZD6244	MEK	.0025,.0080,.025,.080,.25,.80,2.53,8	-4.2,-19,-7.8,-40,-52,-54,-72,-70	3.16,6.00,30.3,8.78,6.96,1.26,6.06,4.39	8	Sigmoid	0.00298507	0.24895	-71.2667	3.0232	LIVER_HEPG2
SNU182_LIVER	SNU-182	AZD6244	MEK	.0025,.0080,.025,.080,.25,.80,2.53,8	-6.4,1.40,-11,-3.7,-7.7,-18,-36,-50	15.2,5.97,8.15,6.19,25.2,4.64,7.21,11.6	8	Sigmoid	1.77222	8	-49.9496	1.7	LIVER_SNU182
C3A_LIVER	C3A	AZD6244	MEK	.0025,.0080,.025,.080,.25,.80,2.53,8	-3.4,-3.6,4.04,6.03,-36,-29,-37,-48	37.5,28.2,5.31,.16,2.88,15.6,14.5,6.66	8	Sigmoid	0.135001	8	-39.8807	1.5726	LIVER_C3A
JHH7_LIVER	JHH-7	AZD6244	MEK	.0025,.0080,.025,.080,.25,.80,2.53,8	1.09,10.7,-8.7,-10,18.8,-15,-40,-56	1.36,.87,20.4,9.70,10.4,11.8,4.96,4.74	8	Sigmoid	1.50802	4.17087	-55.7352	1.5053	LIVER_JHH7
SNU398_LIVER	SNU-398	AZD6244	MEK	.0025,.0080,.025,.080,.25,.80,2.53,8	6.10,-18,-9.8,.49,-17,-25,-33,-46	12.8,4.35,7.43,17.5,.46,12.0,4.11,8.44	8	Sigmoid	8.51538	8	-46.1385	1.4041	LIVER_SNU398
SKHEP1_LIVER	SK-HEP-1	AZD6244	MEK	.0025,.0080,.025,.080,.25,.80,2.53,8	-20,-3.7,-16,-11,-1.6,-21,-22,-33	9.05,6.21,4.44,3.94,13.9,2.62,6.60,2.13	8	Sigmoid	8.14343	8	-32.8224	1.2855	LIVER_SKHEP1
HLF_LIVER	HLF	AZD6244	MEK	.0025,.0080,.025,.080,.25,.80,2.53,8	-19,-10,-9.5,-2.4,-9.8,-13,-16,-17	6.46,.70,15.1,7.11,14.5,4.42,10.6,7.41	8	Constant	NA	8	-11.3779	1.1747	LIVER_HLF
JHH5_LIVER	JHH-5	AZD6244	MEK	.0025,.0080,.025,.080,.25,.80,2.53,8	-7.6,-4.6,-4.7,15.5,-12,-24,-64,-76	6.54,8.68,6.31,1.91,35.7,30.4,27.0,1.68	8	Linear	NA	0.357131	-77.2391	1.1148	LIVER_JHH5
HEP3B217_LIVER	Hep 3B2.1-7	AZD6244	MEK	.0025,.0080,.025,.080,.25,.80,2.53,8	-18,9.05,-5.1,13.1,.063,-2.2,-28,-68	.63,26.1,.072,12.7,3.05,.73,.93,2.48	8	Sigmoid	2.78983	3.37525	-67.8716	1.026	LIVER_HEP3B217
JHH4_LIVER	JHH-4	AZD6244	MEK	.0025,.0080,.025,.080,.25,.80,2.53,8	-8.2,-1.2,-13,13.3,2.04,19.9,-14,-50	3.93,15.9,.32,13.9,5.83,9.99,2.89,3.07	8	Sigmoid	3.0324	8	-49.7089	0.9964	LIVER_JHH4
SNU475_LIVER	SNU-475	AZD6244	MEK	.0025,.0080,.025,.080,.25,.80,2.53,8	5.71,35.8,-36,-6.2,16.2,57.6,9.34,-3.8	11.5,14.5,41.4,31.1,12.2,3.28,5.70,2.06	8	Constant	NA	8	10.5792	0.9279	LIVER_SNU475
PLCPRF5_LIVER	PLC/PRF/5	AZD6244	MEK	.0025,.0080,.025,.080,.25,.80,2.53,8	-11,-11,-16,-12,-16,-22,-25,-31	2.91,7.72,8.81,1.78,3.45,3.18,.63,6.62	8	Constant	NA	8	-17.1881	0.8398	LIVER_PLCPRF5
SNU387_LIVER	SNU-387	AZD6244	MEK	.0025,.0080,.025,.080,.25,.80,2.53,8	8.31,-10,14.0,-4.8,-.14,-13,-4.5,-19	26.4,6.60,7.01,27.8,3.43,2.78,22.5,13.1	8	Constant	NA	8	-7.63164	0.4998	LIVER_SNU387
JHH2_LIVER	JHH-2	AZD6244	MEK	.0025,.0080,.025,.080,.25,.80,2.53,8	-19,-3.3,-19,-8.7,-18,-9.9,-8.0,-22	12.5,3.43,1.10,5.20,9.53,13.6,3.85,1.89	8	Constant	NA	8	-11.7012	0.3716	LIVER_JHH2
SNU423_LIVER	SNU-423	AZD6244	MEK	.0025,.0080,.025,.080,.25,.80,2.53,8	-13,-4.5,-12,3.26,-11,-3.1,-.080,-2.9	5.66,.68,14.8,6.06,1.01,10.5,5.52,10.5	8	Constant	NA	8	-4.50483	0.3714	LIVER_SNU423
HLE_LIVER	HLE	AZD6244	MEK	.0025,.0080,.025,.080,.25,.80,2.53,8	-13,-11,-8.5,-1.5,-8.6,-4.6,-6.1,-16	8.29,4.63,1.28,3.82,1.46,.65,4.14,2.20	8	Constant	NA	8	-7.6572	0.3451	LIVER_HLE
SNU449_LIVER	SNU-449	AZD6244	MEK	.0025,.0080,.025,.080,.25,.80,2.53,8	-.73,-3.1,-2.3,-2.1,6.02,.79,-15,-23	1.45,6.43,15.4,2.94,5.44,8.37,2.99,3.25	8	Sigmoid	2.25353	8	-22.8447	0.2108	LIVER_SNU449
HUH1_LIVER	huH-1	AZD6244	MEK	.0025,.0080,.025,.080,.25,.80,2.53,8	-8.0,-13,3.03,-.25,1.71,-3.7,-8.4,-28	32.4,21.6,.46,8.98,7.63,8.08,3.45,14.9	8	Constant	NA	8	-4.74707	0.1214	LIVER_HUH1
JHH6_LIVER	JHH-6	AZD6244	MEK	.0025,.0080,.025,.080,.25,.80,2.53,8	-15,-17,-8.6,-.51,-15,-6.0,-16,-3.4	14.1,2.91,3.44,2.84,9.78,4.05,7.78,11.8	8	Constant	NA	8	-9.70599	0	LIVER_JHH6
DV90_LUNG	DV-90	AZD6244	MEK	.0025,.0080,.025,.080,.25,.80,2.53,8	-25,-2.6,-6.5,-45,-39,-44,-70,-77	.64,71.6,43.6,18.5,11.7,25.7,9.34,3.22	8	Sigmoid	1.3957	1.04005	-76.9609	3.5067	LUNG_DV90
NCIH1299_LUNG	NCI-H1299	AZD6244	MEK	.0025,.0080,.025,.080,.25,.80,2.53,8	-16,-17,-40,-40,-40,-37,-48,-56	3.67,13.0,10.9,18.3,3.42,.013,.55,7.93	8	Sigmoid	0.0169833	8	-44.2039	3.1961	LUNG_NCIH1299
NCIH1666_LUNG	NCI-H1666	AZD6244	MEK	.0025,.0080,.025,.080,.25,.80,2.53,8	-35,-20,-34,-29,-48,-60,-72,-68	36.5,16.5,19.0,6.17,.14,2.48,3.95,.066	8	Sigmoid	0.15476	0.298591	-69.9233	3.1254	LUNG_NCIH1666
NCIH2122_LUNG	NCI-H2122	AZD6244	MEK	.0025,.0080,.025,.080,.25,.80,2.53,8	12.5,-15,-4.9,-22,-42,-69,-65,-99	27.0,7.48,15.1,5.60,13.0,12.4,8.69,.43	8	Sigmoid	8.10218	0.6259	-97.0307	3.0327	LUNG_NCIH2122
NCIH2087_LUNG	NCI-H2087	AZD6244	MEK	.0025,.0080,.025,.080,.25,.80,2.53,8	-12,-20,-35,-43,-47,-48,-59,-66	8.44,.86,2.71,2.32,2.31,1.87,7.33,2.37	8	Sigmoid	0.00254261	0.411085	-64.0362	3.0122	LUNG_NCIH2087
NCIH2286_LUNG	NCI-H2286	AZD6244	MEK	.0025,.0080,.025,.080,.25,.80,2.53,8	-12,-9.9,-10,-16,-29,-38,-35,-40	2.78,4.92,3.82,5.82,1.98,4.10,5.05,1.88	8	Sigmoid	0.178703	8	-38.5386	2.8138	LUNG_NCIH2286
EBC1_LUNG	EBC-1	AZD6244	MEK	.0025,.0080,.025,.080,.25,.80,2.53,8	-6.7,-.64,-4.3,-11,-29,-45,-75,-88	1.03,.34,17.1,1.71,6.08,9.16,.0027,.69	8	Sigmoid	0.703031	0.738455	-87.6216	2.6304	LUNG_EBC1
NCIH1355_LUNG	NCI-H1355	AZD6244	MEK	.0025,.0080,.025,.080,.25,.80,2.53,8	-19,-16,-23,-27,-30,-29,-47,-52	21.2,3.65,3.96,6.41,5.82,1.43,1.12,2.90	8	Sigmoid	8.20534	5.95396	-52.5911	2.526	LUNG_NCIH1355
NCIH322_LUNG	NCI-H322	AZD6244	MEK	.0025,.0080,.025,.080,.25,.80,2.53,8	-10,-21,-25,-39,-53,-56,-59,-63	6.90,4.34,4.05,8.34,2.18,6.69,3.71,.68	8	Sigmoid	0.0527045	0.222787	-62.0442	2.4814	LUNG_NCIH322
NCIH358_LUNG	NCI-H358	AZD6244	MEK	.0025,.0080,.025,.080,.25,.80,2.53,8	-11,-14,-27,-31,-39,-42,-54,-59	4.75,5.08,6.43,6.39,6.73,6.50,5.62,1.79	8	Sigmoid	0.142024	1.74471	-58.7693	2.4557	LUNG_NCIH358
CALU3_LUNG	Calu-3	AZD6244	MEK	.0025,.0080,.025,.080,.25,.80,2.53,8	-20,-24,-12,-27,-24,-25,-32,-50	14.1,7.93,6.56,0,21.8,4.74,13.6,18.0	8	Sigmoid	8.61995	8	-49.1544	2.3689	LUNG_CALU3
NCIH1915_LUNG	NCI-H1915	AZD6244	MEK	.0025,.0080,.025,.080,.25,.80,2.53,8	-8.0,.97,-19,-30,-37,-27,-61,-74	2.93,7.68,10.1,12.7,2.48,5.52,6.32,3.14	8	Sigmoid	8.75803	1.59207	-73.6636	2.2654	LUNG_NCIH1915
NCIH1573_LUNG	NCI-H1573	AZD6244	MEK	.0025,.0080,.025,.080,.25,.80,2.53,8	-3.1,-1.1,-15,-20,-21,-19,-50,-33	.71,7.67,16.5,8.87,6.45,11.2,.28,17.2	8	Sigmoid	0.27283	8	-41.7174	2.263	LUNG_NCIH1573
LU99_LUNG	LU99	AZD6244	MEK	.0025,.0080,.025,.080,.25,.80,2.53,8	4.09,-8.9,13.0,-11,-23,-46,-51,-63	7.98,5.87,4.19,4.96,10.3,2.81,3.22,.43	8	Sigmoid	0.339528	1.27465	-59.8381	2.0438	LUNG_LU99
NCIH2009_LUNG	NCI-H2009	AZD6244	MEK	.0025,.0080,.025,.080,.25,.80,2.53,8	-7.7,4.45,-2.5,-5.7,-14,-15,-28,-30	9.54,11.0,12.6,17.3,18.4,16.5,25.0,29.0	8	Constant	NA	8	-10.9993	1.9691	LUNG_NCIH2009
A549_LUNG	A549	AZD6244	MEK	.0025,.0080,.025,.080,.25,.80,2.53,8	-2.8,-9.9,-5.5,-16,-28,-43,-46,-74	3.48,.85,0,1.71,4.11,2.93,1.68,.27	8	Sigmoid	8.68062	2.1221	-72.3433	1.8637	LUNG_A549
NCIH727_LUNG	NCI-H727	AZD6244	MEK	.0025,.0080,.025,.080,.25,.80,2.53,8	-8.7,-11,-14,-24,-31,-42,-56,-48	16.6,1.14,8.50,8.51,20.8,19.0,23.0,28.0	8	Sigmoid	0.19132	0.404451	-70.1649	1.7299	LUNG_NCIH727
COLO677_LUNG	COLO-677	AZD6244	MEK	.0025,.0080,.025,.080,.25,.80,2.53,8	2.94,14.0,-12,-3.7,-37,-42,-43,-41	6.55,8.02,12.7,3.91,4.21,8.86,12.7,11.3	8	Sigmoid	0.132811	8	-42.1053	1.7055	LUNG_COLO677
SW1271_LUNG	SW 1271	AZD6244	MEK	.0025,.0080,.025,.080,.25,.80,2.53,8	13.1,-.45,-4.7,-7.2,-16,-45,-52,-59	13.4,8.21,2.13,2.29,4.35,8.91,2.79,.32	8	Sigmoid	0.437268	1.70814	-58.4901	1.669	LUNG_SW1271
NCIH441_LUNG	NCI-H441	AZD6244	MEK	.0025,.0080,.025,.080,.25,.80,2.53,8	-15,-12,-11,-17,-16,-29,-21,-34	2.47,4.63,.87,.89,14.8,1.48,4.08,5.43	8	Constant	NA	8	-16.9052	1.6292	LUNG_NCIH441
CALU1_LUNG	Calu-1	AZD6244	MEK	.0025,.0080,.025,.080,.25,.80,2.53,8	-3.8,-10,-15,-22,-34,-32,-39,-40	11.5,4.75,.016,1.05,2.16,.43,9.82,7.34	8	Sigmoid	0.0572502	8	-38.8962	1.6146	LUNG_CALU1
CALU6_LUNG	Calu-6	AZD6244	MEK	.0025,.0080,.025,.080,.25,.80,2.53,8	-11,10.5,1.88,11.4,-17,-31,-45,-58	14.4,5.65,2.30,25.4,1.43,12.9,5.41,10.5	8	Sigmoid	0.754195	3.66403	-56.579	1.5986	LUNG_CALU6
SKLU1_LUNG	SK-LU-1	AZD6244	MEK	.0025,.0080,.025,.080,.25,.80,2.53,8	-.37,5.63,-2.2,-10,-9.3,.63,-33,-47	4.13,7.51,4.62,5.36,2.76,13.1,9.26,.22	8	Sigmoid	2.16351	8	-46.6175	1.4771	LUNG_SKLU1
HCC15_LUNG	HCC-15	AZD6244	MEK	.0025,.0080,.025,.080,.25,.80,2.53,8	-5.2,9.62,-5.0,7.42,-23,-13,-35,-39	30.1,6.70,16.5,4.53,12.6,11.5,22.0,3.61	8	Sigmoid	8.14773	8	-39.7807	1.4084	LUNG_HCC15
NCIH1339_LUNG	NCI-H1339	AZD6244	MEK	.0025,.0080,.025,.080,.25,.80,2.53,8	-12,-14,-25,4.26,-22,-23,-27,-20	2.58,5.34,5.39,6.45,15.3,6.31,5.13,7.35	8	Constant	NA	8	-18.3264	1.3757	LUNG_NCIH1339
NCIH1944_LUNG	NCI-H1944	AZD6244	MEK	.0025,.0080,.025,.080,.25,.80,2.53,8	-8.6,-16,-8.4,-24,-37,-34,-48,-50	17.2,12.0,8.70,3.35,4.97,9.10,3.62,11.4	8	Sigmoid	0.170495	8	-49.0742	1.3191	LUNG_NCIH1944
NCIH1693_LUNG	NCI-H1693	AZD6244	MEK	.0025,.0080,.025,.080,.25,.80,2.53,8	-17,15.8,-22,5.93,-29,-9.1,-17,-20	.53,5.08,19.4,24.3,8.35,6.26,1.30,7.46	8	Constant	NA	8	-15.174	1.2609	LUNG_NCIH1693
NCIH2444_LUNG	NCI-H2444	AZD6244	MEK	.0025,.0080,.025,.080,.25,.80,2.53,8	.32,-12,-3.6,-3.7,-17,-25,-32,-48	8.48,14.3,.90,24.0,27.0,5.61,15.9,3.89	8	Sigmoid	8.18098	8	-47.5453	1.2551	LUNG_NCIH2444
NCIH1568_LUNG	NCI-H1568	AZD6244	MEK	.0025,.0080,.025,.080,.25,.80,2.53,8	5.65,-1.4,-10,-22,-15,-20,-23,-23	5.97,6.73,17.3,10.7,4.16,1.47,9.20,5.23	8	Sigmoid	0.00254261	8	-22.3255	1.2459	LUNG_NCIH1568
NCIH1581_LUNG	NCI-H1581	AZD6244	MEK	.0025,.0080,.025,.080,.25,.80,2.53,8	-12,1.50,2.88,-26,-4.1,-18,-29,-44	20.9,11.7,23.9,7.60,28.9,28.1,9.37,19.7	8	Constant	NA	8	-22.1498	1.2459	LUNG_NCIH1581
CAL12T_LUNG	CAL-12T	AZD6244	MEK	.0025,.0080,.025,.080,.25,.80,2.53,8	-11,-1.3,-19,-17,1.00,-24,-42,-66	6.31,4.60,9.76,3.37,1.12,9.01,9.79,.064	8	Sigmoid	2.36776	3.31757	-65.3918	1.2348	LUNG_CAL12T
PC14_LUNG	PC-14	AZD6244	MEK	.0025,.0080,.025,.080,.25,.80,2.53,8	-19,-7.3,-8.3,-4.3,-15,-12,-29,-24	3.20,6.46,4.77,1.96,1.15,4.72,.26,4.20	8	Constant	NA	8	-14.7865	1.2008	LUNG_PC14
KNS62_LUNG	KNS-62	AZD6244	MEK	.0025,.0080,.025,.080,.25,.80,2.53,8	-15,-5.7,-1.4,4.62,-16,-13,-44,-39	16.2,21.8,1.64,5.19,11.6,1.87,1.48,.59	8	Sigmoid	0.942772	8	-41.8851	1.1768	LUNG_KNS62
NCIH1793_LUNG	NCI-H1793	AZD6244	MEK	.0025,.0080,.025,.080,.25,.80,2.53,8	-12,-16,-1.2,-24,-24,-37,-40,-40	.40,20.0,5.41,12.6,26.2,1.64,21.7,17.3	8	Sigmoid	0.200817	8	-40.5248	1.1445	LUNG_NCIH1793
CORL105_LUNG	COR-L105	AZD6244	MEK	.0025,.0080,.025,.080,.25,.80,2.53,8	-18,-30,-3.4,-1.0,.72,-21,-33,-49	16.7,15.6,26.1,8.30,28.5,4.03,20.0,5.97	8	Linear	NA	8	-48.0574	1.1293	LUNG_CORL105
LUDLU1_LUNG	LUDLU-1	AZD6244	MEK	.0025,.0080,.025,.080,.25,.80,2.53,8	13.9,-11,-20,-11,-12,-27,-7.7,-28	3.56,5.17,2.21,1.85,9.99,4.25,11.6,10.1	8	Sigmoid	0.00267189	8	-18.5691	1.1293	LUNG_LUDLU1
T3M10_LUNG	T3M-10	AZD6244	MEK	.0025,.0080,.025,.080,.25,.80,2.53,8	-13,-18,6.05,-8.0,-30,-23,-39,-44	.28,15.7,22.8,29.4,8.30,1.71,1.04,5.25	8	Sigmoid	8.07874	8	-43.9481	1.1293	LUNG_T3M10
NCIH1648_LUNG	NCI-H1648	AZD6244	MEK	.0025,.0080,.025,.080,.25,.80,2.53,8	-23,1.29,-16,-11,1.71,1.22,-12,-20	2.69,19.0,.17,0,3.46,1.89,5.06,16.2	8	Constant	NA	8	-11.2779	1.076	LUNG_NCIH1648
NCIH2030_LUNG	NCI-H2030	AZD6244	MEK	.0025,.0080,.025,.080,.25,.80,2.53,8	-6.0,-8.5,-16,-18,-26,-28,-27,-31	5.14,2.39,1.12,.12,1.87,3.68,1.57,3.29	8	Sigmoid	0.0307644	8	-29.6952	1.0569	LUNG_NCIH2030
NCIH23_LUNG	NCI-H23	AZD6244	MEK	.0025,.0080,.025,.080,.25,.80,2.53,8	-11,-5.5,-9.7,-9.6,-8.5,-6.2,-25,-28	9.51,12.1,3.89,1.86,21.1,7.12,3.15,17.2	8	Constant	NA	8	-11.6242	1.0566	LUNG_NCIH23
NCIH1184_LUNG	NCI-H1184	AZD6244	MEK	.0025,.0080,.025,.080,.25,.80,2.53,8	17.5,27.0,-21,-27,-17,-25,7.81,6.48	101,19.3,7.29,6.09,74.6,27.0,16.2,78.3	8	Constant	NA	8	-11.851	1.0545	LUNG_NCIH1184
RERFLCAI_LUNG	RERF-LC-AI	AZD6244	MEK	.0025,.0080,.025,.080,.25,.80,2.53,8	-22,-11,-9.0,-7.5,-11,-13,-23,-22	4.90,.74,4.52,5.12,5.00,3.29,3.62,1.74	8	Constant	NA	8	-13.2033	1.0537	LUNG_RERFLCAI
SW1573_LUNG	SW 1573	AZD6244	MEK	.0025,.0080,.025,.080,.25,.80,2.53,8	-17,-9.2,-13,-7.8,-9.2,-14,-33,-38	.34,5.07,.89,2.04,1.45,.52,1.36,.063	8	Sigmoid	1.67923	8	-38.4242	0.9396	LUNG_SW1573
SQ1_LUNG	Sq-1	AZD6244	MEK	.0025,.0080,.025,.080,.25,.80,2.53,8	-7.1,11.7,-20,-11,-6.9,2.55,-22,-19	2.87,4.23,5.01,1.45,1.82,2.02,5.86,1.91	8	Constant	NA	8	-9.44872	0.9389	LUNG_SQ1
LC1SQSF_LUNG	LC-1/sq-SF	AZD6244	MEK	.0025,.0080,.025,.080,.25,.80,2.53,8	-17,-3.9,-6.2,-8.3,-2.3,-15,-33,-28	1.34,14.5,7.72,1.97,.32,6.81,.36,3.29	8	Sigmoid	0.945121	8	-30.5467	0.9039	LUNG_LC1SQSF
SKMES1_LUNG	SK-MES-1	AZD6244	MEK	.0025,.0080,.025,.080,.25,.80,2.53,8	18.9,24.3,-7.8,-5.3,28.8,4.08,-24,-44	28.3,3.21,20.8,13.9,24.8,18.9,.38,2.33	8	Linear	NA	8	-43.7125	0.8823	LUNG_SKMES1
NCIH1792_LUNG	NCI-H1792	AZD6244	MEK	.0025,.0080,.025,.080,.25,.80,2.53,8	-11,1.38,-13,-6.0,-14,-19,-38,-31	1.36,3.07,2.43,2.19,2.40,3.73,8.94,2.28	8	Sigmoid	0.863006	8	-31.9557	0.7937	LUNG_NCIH1792
DMS114_LUNG	DMS 114	AZD6244	MEK	.0025,.0080,.025,.080,.25,.80,2.53,8	7.10,-1.1,-7.5,-12,-5.6,-13,-8.3,-5.7	5.90,8.37,3.90,8.45,.039,9.29,.057,7.84	8	Constant	NA	8	-6.63848	0.7486	LUNG_DMS114
HCC2935_LUNG	HCC2935	AZD6244	MEK	.0025,.0080,.025,.080,.25,.80,2.53,8	-4.6,-2.8,-14,2.70,-22,-18,-38,-33	37.7,31.2,10.5,6.95,6.07,21.5,9.11,6.76	8	Constant	NA	8	-22.457	0.7347	LUNG_HCC2935
HCC44_LUNG	HCC-44	AZD6244	MEK	.0025,.0080,.025,.080,.25,.80,2.53,8	-7.2,-3.1,-6.6,-7.5,-7.9,-5.8,-14,-28	6.59,11.6,3.04,11.2,4.32,12.3,8.48,13.2	8	Sigmoid	2.86683	8	-27.2342	0.7028	LUNG_HCC44
NCIH211_LUNG	NCI-H211	AZD6244	MEK	.0025,.0080,.025,.080,.25,.80,2.53,8	-6.1,4.28,-7.4,-13,-18,-21,-9.9,-18	11.6,17.4,8.55,5.06,9.99,3.65,4.19,1.97	8	Sigmoid	0.0492487	8	-21.9586	0.6744	LUNG_NCIH211
VMRCLCD_LUNG	VMRC-LCD	AZD6244	MEK	.0025,.0080,.025,.080,.25,.80,2.53,8	-14,9.89,-15,1.76,27.2,33.8,-14,3.03	.90,5.89,16.5,16.0,11.6,4.34,2.12,19.6	8	Constant	NA	8	1.05689	0.6682	LUNG_VMRCLCD
NCIH460_LUNG	NCI-H460	AZD6244	MEK	.0025,.0080,.025,.080,.25,.80,2.53,8	-9.3,-12,-5.9,-10,-8.7,-10,-33,-33	3.65,1.14,10.9,8.45,23.8,.96,14.3,.55	8	Sigmoid	1.44866	8	-33.4705	0.6252	LUNG_NCIH460
NCIH1703_LUNG	NCI-H1703	AZD6244	MEK	.0025,.0080,.025,.080,.25,.80,2.53,8	16.7,6.19,5.57,-30,21.7,1.33,7.22,-15	16.7,9.27,7.01,15.7,1.28,11.8,1.75,3.95	8	Constant	NA	8	5.81244	0.6057	LUNG_NCIH1703
NCIH1563_LUNG	NCI-H1563	AZD6244	MEK	.0025,.0080,.025,.080,.25,.80,2.53,8	-12,-11,-16,-7.6,6.11,4.75,8.19,-.29	10.7,8.61,.90,5.40,2.78,3.66,17.6,5.29	8	Linear	NA	8	-13.5837	0.5965	LUNG_NCIH1563
NCIH650_LUNG	NCI-H650	AZD6244	MEK	.0025,.0080,.025,.080,.25,.80,2.53,8	2.65,-.38,5.36,-11,-9.4,-15,-21,-27	1.60,8.46,14.6,6.96,.73,9.79,9.06,.75	8	Sigmoid	3.05663	8	-26.3186	0.5544	LUNG_NCIH650
SBC5_LUNG	SBC-5	AZD6244	MEK	.0025,.0080,.025,.080,.25,.80,2.53,8	-10,-7.0,-5.0,-3.7,-8.0,-12,-34,-47	.96,4.00,.14,2.15,5.57,.74,3.91,.41	8	Sigmoid	1.96159	8	-47.3871	0.5487	LUNG_SBC5
NCIH1651_LUNG	NCI-H1651	AZD6244	MEK	.0080,.025,.080,.25,.80,2.53,8	-8.9,-17,-9.1,7.78,9.05,-1.3,-12	9.49,17.6,15.0,6.93,5.72,5.97,11.3	7	Constant	NA	8	-3.72374	0.5348	LUNG_NCIH1651
NCIH2085_LUNG	NCI-H2085	AZD6244	MEK	.0025,.0080,.025,.080,.25,.80,2.53,8	-13,-3.4,-13,17.3,-18,-9.8,-22,-22	13.1,27.8,.92,4.25,14.7,10.1,7.31,4.30	8	Constant	NA	8	-14.9812	0.5237	LUNG_NCIH2085
NCIH3255_LUNG	NCI-H3255	AZD6244	MEK	.0025,.0080,.025,.080,.25,.80,2.53,8	-4.3,10.5,-5.2,10.6,-15,8.63,-14,-36	4.16,7.79,12.0,4.81,1.83,4.14,3.94,5.47	8	Sigmoid	2.64719	8	-35.8878	0.5055	LUNG_NCIH3255
LCLC103H_LUNG	LCLC-103H	AZD6244	MEK	.0025,.0080,.025,.080,.25,.80,2.53,8	3.86,9.60,5.00,-7.9,-1.9,-7.3,-8.2,-7.0	2.24,5.97,7.73,1.46,1.91,8.89,1.99,10.6	8	Constant	NA	8	-1.0176	0.5019	LUNG_LCLC103H
NCIH1373_LUNG	NCI-H1373	AZD6244	MEK	.0025,.0080,.025,.080,.25,.80,2.53,8	-1.3,-2.5,5.07,-1.4,-10,-9.7,-19,-19	10.3,2.04,5.72,.43,1.43,1.52,1.50,7.64	8	Constant	NA	8	-8.45306	0.486	LUNG_NCIH1373
NCIH1975_LUNG	NCI-H1975	AZD6244	MEK	.0025,.0080,.025,.080,.25,.80,2.53,8	-11,17.4,-3.8,4.16,-12,-3.5,-23,-22	6.84,3.85,7.57,9.15,16.9,1.27,10.3,6.65	8	Sigmoid	1.1818	8	-22.659	0.4696	LUNG_NCIH1975
NCIH2228_LUNG	NCI-H2228	AZD6244	MEK	.0025,.0080,.025,.080,.25,.80,2.53,8	-6.0,-4.5,-.41,-.67,-21,-15,-14,-23	3.03,16.4,12.3,12.2,19.3,13.3,5.90,10.1	8	Constant	NA	8	-8.70767	0.4632	LUNG_NCIH2228
NCIH1092_LUNG	NCI-H1092	AZD6244	MEK	.0025,.0080,.025,.080,.25,.80,2.53,8	-18,-13,11.3,15.2,-24,1.57,9.63,23.5	9.66,7.72,16.9,14.3,.99,3.22,11.8,32.0	8	Constant	NA	8	0.878485	0.4517	LUNG_NCIH1092
LOUNH91_LUNG	LOU-NH91	AZD6244	MEK	.0025,.0080,.025,.080,.25,.80,2.53,8	-10,-13,-20,22.6,9.29,1.88,2.93,-5.6	29.0,2.72,.24,9.25,.021,.91,1.13,.30	8	Constant	NA	8	1.72307	0.4429	LUNG_LOUNH91
NCIH1341_LUNG	NCI-H1341	AZD6244	MEK	.0025,.0080,.025,.080,.25,.80,2.53,8	-7.5,16.2,-9.4,24.3,19.8,8.14,-27,1.29	37.8,1.15,29.3,12.1,.75,27.6,25.0,21.9	8	Constant	NA	8	15.6352	0.4363	LUNG_NCIH1341
HS229T_LUNG	Hs 229.T	AZD6244	MEK	.0025,.0080,.025,.080,.25,.80,2.53,8	-8.3,-1.4,-.97,2.34,-2.3,-4.1,-12,-31	5.48,5.60,9.55,8.39,3.97,13.6,3.92,.88	8	Sigmoid	4.24671	8	-30.5036	0.4344	LUNG_HS229T
NCIH2023_LUNG	NCI-H2023	AZD6244	MEK	.0025,.0080,.025,.080,.25,.80,2.53,8	2.27,-1.1,-.89,-7.5,1.03,-9.9,-27,-33	9.95,16.5,24.6,6.99,21.8,17.2,18.0,6.20	8	Sigmoid	1.36183	8	-33.2667	0.3972	LUNG_NCIH2023
NCIH647_LUNG	NCI-H647	AZD6244	MEK	.0025,.0080,.025,.080,.25,.80,2.53,8	27.7,-12,22.1,-7.7,30.9,-4.6,-3.9,-41	35.3,4.68,9.93,8.70,16.6,1.75,5.83,1.74	8	Linear	NA	8	-39.3027	0.3915	LUNG_NCIH647
COLO699_LUNG	COLO-699	AZD6244	MEK	.0025,.0080,.025,.080,.25,.80,2.53,8	-2.9,10.7,-14,-11,-2.7,-13,-5.2,-18	23.3,9.25,.67,1.77,1.70,7.16,2.13,1.31	8	Constant	NA	8	-8.7649	0.3814	LUNG_COLO699
NCIH522_LUNG	NCI-H522	AZD6244	MEK	.0025,.0080,.025,.080,.25,.80,2.53,8	-1.9,-11,3.13,-6.8,8.58,4.00,-3.9,-14	.42,7.33,7.08,9.54,12.4,2.14,17.3,10.1	8	Constant	NA	8	-1.58327	0.3785	LUNG_NCIH522
NCIH1650_LUNG	NCI-H1650	AZD6244	MEK	.0025,.0080,.025,.080,.25,.80,2.53,8	-18,.69,-15,4.03,.84,8.34,-.29,-6.8	16.5,2.38,12.2,5.29,.49,3.98,1.54,1.78	8	Constant	NA	8	-0.198653	0.3713	LUNG_NCIH1650
NCIH2172_LUNG	NCI-H2172	AZD6244	MEK	.0025,.0080,.025,.080,.25,.80,2.53,8	-53,1.09,8.59,8.31,14.5,-16,-106,-55	11.9,18.8,43.1,52.2,36.6,25.7,2.02,69.4	8	Linear	NA	0.00254261	-99.7486	0.3521	LUNG_NCIH2172
NCIH2170_LUNG	NCI-H2170	AZD6244	MEK	.0025,.0080,.025,.080,.25,.80,2.53,8	-3.7,9.62,-7.4,-4.3,-11,4.24,5.87,1.96	19.2,8.24,14.9,14.8,27.2,1.41,4.63,4.65	8	Constant	NA	8	3.71168	0.3377	LUNG_NCIH2170
NCIH1694_LUNG	NCI-H1694	AZD6244	MEK	.0025,.0080,.025,.080,.25,.80,2.53,8	-17,26.8,29.3,-1.4,-18,6.72,1.15,25.0	8.01,23.2,17.8,8.56,.81,2.36,10.7,14.8	8	Linear	NA	8	-17.1218	0.333	LUNG_NCIH1694
NCIH226_LUNG	NCI-H226	AZD6244	MEK	.0025,.0080,.025,.080,.25,.80,2.53,8	-9.9,12.8,-13,15.4,-18,3.51,-30,-11	11.8,2.25,16.1,6.87,3.09,3.41,5.24,4.05	8	Constant	NA	8	-5.32231	0.3049	LUNG_NCIH226
SW900_LUNG	SW 900	AZD6244	MEK	.0025,.0080,.025,.080,.25,.80,2.53,8	-9.8,1.41,-4.3,20.7,-13,1.37,-11,-2.8	6.00,4.32,4.13,7.06,9.08,17.0,3.56,.83	8	Constant	NA	8	-4.57851	0.3037	LUNG_SW900
HARA_LUNG	HARA	AZD6244	MEK	.0025,.0080,.025,.080,.25,.80,2.53,8	-16,-7.1,-3.3,2.78,-5.8,2.00,-3.7,-18	4.25,1.17,9.78,18.2,5.15,8.24,7.00,11.4	8	Constant	NA	8	-8.11949	0.2773	LUNG_HARA
SHP77_LUNG	SHP-77	AZD6244	MEK	.0025,.0080,.025,.080,.25,.80,2.53,8	-17,41.3,9.72,33.9,.56,-2.4,-22,27.4	12.8,15.3,4.91,35.5,3.20,9.75,15.4,9.22	8	Linear	NA	8	-17.7938	0.2575	LUNG_SHP77
HCC4006_LUNG	HCC4006	AZD6244	MEK	.0025,.0080,.025,.080,.25,.80,2.53,8	-9.5,14.8,5.48,3.05,.59,-3.1,-19,-38	6.78,3.27,3.14,6.48,4.03,6.13,3.41,11.2	8	Sigmoid	4.11807	8	-37.9243	0.1997	LUNG_HCC4006
NCIH810_LUNG	NCI-H810	AZD6244	MEK	.0025,.0080,.025,.080,.25,.80,2.53,8	8.80,12.1,-6.6,2.84,-2.1,1.50,-1.0,14.3	4.02,15.5,16.1,8.53,14.6,10.5,22.9,8.24	8	Constant	NA	8	5.46134	0.1913	LUNG_NCIH810
NCIH661_LUNG	NCI-H661	AZD6244	MEK	.0025,.0080,.025,.080,.25,.80,2.53,8	-4.2,6.85,-4.3,11.1,-11,8.35,-8.1,9.22	10.7,7.47,10.7,5.11,15.2,3.02,15.0,2.49	8	Constant	NA	8	5.2904	0.1862	LUNG_NCIH661
MORCPR_LUNG	MOR/CPR	AZD6244	MEK	.0025,.0080,.025,.080,.25,.80,2.53,8	-2.1,-.47,7.90,3.33,1.64,-11,-29,-13	22.6,13.8,20.5,15.7,12.9,3.38,13.4,22.9	8	Constant	NA	8	-7.04504	0.1858	LUNG_MORCPR
NCIH1155_LUNG	NCI-H1155	AZD6244	MEK	.0025,.0080,.025,.080,.25,.80,2.53,8	-22,-12,-12,-7.9,-16,-5.7,-26,-21	11.8,1.29,6.61,1.35,7.11,12.1,1.26,.79	8	Constant	NA	8	-13.9591	0.1612	LUNG_NCIH1155
HCC78_LUNG	HCC-78	AZD6244	MEK	.0025,.0080,.025,.080,.25,.80,2.53,8	-4.4,3.84,.80,-6.7,-7.5,-5.1,-13,-10	9.36,5.58,4.06,4.44,7.24,7.47,1.44,14.1	8	Constant	NA	8	-3.19057	0.1545	LUNG_HCC78
IALM_LUNG	IA-LM	AZD6244	MEK	.0025,.0080,.025,.080,.25,.80,2.53,8	6.12,4.20,-8.2,-7.1,7.69,11.1,-2.5,15.0	5.59,15.8,29.6,25.5,30.1,43.6,25.5,29.0	8	Constant	NA	8	6.11996	0.1423	LUNG_IALM
NCIH520_LUNG	NCI-H520	AZD6244	MEK	.0025,.0080,.025,.080,.25,.80,2.53,8	-13,-2.3,3.84,.036,10.1,2.41,5.67,9.98	6.07,7.33,14.0,11.4,36.2,3.92,13.1,1.41	8	Constant	NA	8	1.17547	0.1026	LUNG_NCIH520
NCIH1048_LUNG	NCI-H1048	AZD6244	MEK	.0025,.0080,.025,.080,.25,.80,2.53,8	-22,-9.3,4.17,12.9,-11,-5.5,14.5,-7.6	2.83,4.83,8.03,34.2,1.22,32.0,10.6,9.24	8	Constant	NA	8	-8.01439	0.08808	LUNG_NCIH1048
NCIH1869_LUNG	NCI-H1869	AZD6244	MEK	.0025,.0080,.025,.080,.25,.80,2.53,8	16.0,7.50,4.76,-12,-12,-3.5,.23,1.20	30.4,70.8,10.5,27.3,17.1,.076,3.49,20.4	8	Constant	NA	8	-2.15721	0.08598	LUNG_NCIH1869
GLC82_LUNG	GLC-82	AZD6244	MEK	.0025,.0080,.025,.080,.25,.80,2.53,8	2.91,-3.6,2.11,2.04,2.60,-4.7,-3.8,-18	21.2,18.5,9.01,12.8,4.61,4.11,7.29,18.4	8	Constant	NA	8	-2.91031	0.02837	LUNG_GLC82
CORL23_LUNG	COR-L23	AZD6244	MEK	.0025,.0080,.025,.080,.25,.80,2.53,8	-1.3,-4.9,-4.3,-.68,.72,2.25,.86,-5.1	1.41,2.31,3.00,2.41,2.23,8.76,3.77,5.75	8	Constant	NA	8	-1.82697	0.02408	LUNG_CORL23
HCC827_LUNG	HCC827	AZD6244	MEK	.0025,.0080,.025,.080,.25,.80,2.53,8	-5.1,32.5,-7.0,25.7,30.0,9.49,-.97,6.60	8.66,34.0,2.92,16.2,56.1,36.5,.86,7.03	8	Constant	NA	8	1.28973	0	LUNG_HCC827
M059J_OTHER	M059J	AZD6244	MEK	.0080,.025,.080,.25,.80,2.53,8	7.40,4.30,1.54,7.30,12.1,-1.7,14.7	10.9,2.50,12.2,.18,10.7,5.08,3.27	7	Constant	NA	8	6.57464	0	M059J
KYSE30_OESOPHAGUS	KYSE-30	AZD6244	MEK	.0025,.0080,.025,.080,.25,.80,2.53,8	-11,-7.8,-24,-30,-44,-48,-60,-64	3.29,8.04,1.49,7.92,2.95,6.84,1.03,3.90	8	Sigmoid	0.141638	0.604181	-64.3026	3.1061	OESOPHAGUS_KYSE30
TE15_OESOPHAGUS	TE-15	AZD6244	MEK	.0025,.0080,.025,.080,.25,.80,2.53,8	-5.5,18.8,-46,-46,-37,-19,-57,-65	33.1,2.70,30.3,7.20,27.4,4.92,13.4,.022	8	Linear	NA	0.953288	-66.6851	2.7173	OESOPHAGUS_TE15
OE21_OESOPHAGUS	OE21	AZD6244	MEK	.0025,.0080,.025,.080,.25,.80,2.53,8	-22,-9.1,-2.1,-7.9,-3.6,-15,-45,-60	3.56,4.63,16.4,.37,9.65,2.99,8.73,4.26	8	Sigmoid	1.8912	3.08549	-59.6038	1.541	OESOPHAGUS_OE21
KYSE70_OESOPHAGUS	KYSE-70	AZD6244	MEK	.0025,.0080,.025,.080,.25,.80,2.53,8	-4.0,-5.0,-27,-21,-21,-18,-35,-40	1.26,7.85,2.04,3.61,15.6,15.3,1.82,2.21	8	Sigmoid	0.00254261	8	-37.0907	1.3876	OESOPHAGUS_KYSE70
KYSE450_OESOPHAGUS	KYSE-450	AZD6244	MEK	.0025,.0080,.025,.080,.25,.80,2.53,8	-15,-25,5.62,-15,-20,-17,-29,-27	3.34,8.57,10.9,16.1,2.47,1.95,13.4,1.78	8	Constant	NA	8	-18.5654	1.2877	OESOPHAGUS_KYSE450
TE1_OESOPHAGUS	TE-1	AZD6244	MEK	.0025,.0080,.025,.080,.25,.80,2.53,8	-6.7,-15,-14,-4.4,-4.3,-15,-20,-28	12.7,3.63,4.39,1.09,.017,14.3,.83,2.34	8	Constant	NA	8	-13.7203	1.114	OESOPHAGUS_TE1
OE33_OESOPHAGUS	OE33	AZD6244	MEK	.0025,.0080,.025,.080,.25,.80,2.53,8	-6.1,-15,13.3,3.72,-1.1,-5.0,-30,-38	8.16,18.0,14.5,0,7.39,23.1,5.14,1.36	8	Sigmoid	1.14353	8	-37.4785	0.9345	OESOPHAGUS_OE33
TE9_OESOPHAGUS	TE-9	AZD6244	MEK	.0025,.0080,.025,.080,.25,.80,2.53,8	-7.4,-12,-16,-14,-2.4,.33,-5.3,-15	3.49,10.8,9.36,11.9,4.13,1.07,8.45,1.57	8	Constant	NA	8	-7.94089	0.8854	OESOPHAGUS_TE9
TE5_OESOPHAGUS	TE-5	AZD6244	MEK	.0025,.0080,.025,.080,.25,.80,2.53,8	-4.4,-2.2,-2.5,.29,-.42,-6.7,-22,-25	3.44,3.62,1.29,5.07,6.59,.55,1.12,2.23	8	Sigmoid	1.3343	8	-24.9579	0.6396	OESOPHAGUS_TE5
KYSE520_OESOPHAGUS	KYSE-520	AZD6244	MEK	.0025,.0080,.025,.080,.25,.80,2.53,8	-.79,2.93,-4.9,-13,-18,-17,-31,-38	.59,7.03,4.43,12.3,2.32,1.75,1.88,3.79	8	Sigmoid	8.03936	8	-38.3199	0.6335	OESOPHAGUS_KYSE520
KYSE410_OESOPHAGUS	KYSE-410	AZD6244	MEK	.0025,.0080,.025,.080,.25,.80,2.53,8	2.80,-.010,-9.5,7.51,-9.0,-16,-22,-18	7.75,12.9,9.13,26.5,6.46,11.6,1.51,12.3	8	Constant	NA	8	-15.5083	0.4508	OESOPHAGUS_KYSE410
TE11_OESOPHAGUS	TE-11	AZD6244	MEK	.0025,.0080,.025,.080,.25,.80,2.53,8	-27,-15,-3.9,.083,-7.0,-11,-15,-19	1.21,4.55,4.47,5.61,13.3,1.68,.023,10.3	8	Constant	NA	8	-12.2872	0.3205	OESOPHAGUS_TE11
KYSE180_OESOPHAGUS	KYSE-180	AZD6244	MEK	.0025,.0080,.025,.080,.25,.80,2.53,8	-21,-6.1,-3.0,2.60,2.14,2.99,-14,-8.5	14.0,1.58,4.96,9.40,10.9,6.37,3.80,4.22	8	Constant	NA	8	-5.42389	0.3191	OESOPHAGUS_KYSE180
KYSE510_OESOPHAGUS	KYSE-510	AZD6244	MEK	.0025,.0080,.025,.080,.25,.80,2.53,8	3.76,-5.7,2.25,2.58,13.0,7.69,-4.8,-.36	13.6,4.97,9.68,12.5,2.46,6.61,9.31,7.85	8	Constant	NA	8	2.32957	0.2195	OESOPHAGUS_KYSE510
KYSE140_OESOPHAGUS	KYSE-140	AZD6244	MEK	.025,.080,.25,.80,2.53,8	-3.0,8.80,-1.5,-8.6,-22,-28	5.04,18.2,4.98,10.8,2.75,8.30	6	Sigmoid	1.48847	8	-28.305	0.1921	OESOPHAGUS_KYSE140
KYSE150_OESOPHAGUS	KYSE-150	AZD6244	MEK	.0025,.0080,.025,.080,.25,.80,2.53,8	-8.5,7.18,-5.5,.032,-1.8,.96,-1.2,-5.5	3.97,14.0,3.98,7.23,2.75,7.24,21.4,12.0	8	Constant	NA	8	-3.22586	0.08227	OESOPHAGUS_KYSE150
OV90_OVARY	OV-90	AZD6244	MEK	.0025,.0080,.025,.080,.25,.80,2.53,8	-11,-.20,-17,-39,-61,-66,-72,-80	20.3,12.6,3.61,9.72,.68,.93,.24,4.92	8	Sigmoid	0.0626186	0.144642	-75.6122	3.4602	OVARY_OV90
A2780_OVARY	A2780	AZD6244	MEK	.0025,.0080,.025,.080,.25,.80,2.53,8	-16,-15,-15,-11,-37,-39,-62,-71	3.91,14.1,13.1,14.7,9.30,8.58,2.49,1.33	8	Sigmoid	1.16451	1.57962	-70.3579	2.5348	OVARY_A2780
RKN_OVARY	RKN	AZD6244	MEK	.0025,.0080,.025,.080,.25,.80,2.53,8	-11,-6.4,-20,-28,-44,-48,-51,-56	7.12,2.76,2.12,2.87,2.27,4.16,.077,1.48	8	Sigmoid	0.0869183	0.854864	-53.8774	2.1173	OVARY_RKN
KURAMOCHI_OVARY	KURAMOCHI	AZD6244	MEK	.0025,.0080,.025,.080,.25,.80,2.53,8	-15,-19,-21,-4.1,-31,-17,-30,-16	1.30,7.73,.37,10.8,14.2,2.05,13.4,.43	8	Constant	NA	8	-17.6955	2.0402	OVARY_KURAMOCHI
ES2_OVARY	ES-2	AZD6244	MEK	.0025,.0080,.025,.080,.25,.80,2.53,8	-1.0,5.77,4.19,-.45,-37,-46,-58,-67	4.62,5.10,.15,1.93,4.86,4.05,3.28,.32	8	Sigmoid	0.238066	0.634662	-61.4666	1.9236	OVARY_ES2
FUOV1_OVARY	FU-OV-1	AZD6244	MEK	.0025,.0080,.025,.080,.25,.80,2.53,8	6.88,-22,-26,-21,-25,-35,-23,-37	5.19,17.0,13.3,2.85,2.70,10.1,9.46,11.6	8	Sigmoid	0.00254261	8	-27.3513	1.8458	OVARY_FUOV1
NIHOVCAR3_OVARY	NIH:OVCAR-3	AZD6244	MEK	.0025,.0080,.025,.080,.25,.80,2.53,8	-25,-14,-28,-4.6,-5.6,3.64,-39,-18	11.6,2.91,.42,15.0,21.7,4.29,38.0,10.5	8	Constant	NA	8	-15.5154	1.5972	OVARY_NIHOVCAR3
TOV21G_OVARY	TOV-21G	AZD6244	MEK	.0025,.0080,.025,.080,.25,.80,2.53,8	-2.2,-11,-2.7,-3.7,2.27,-7.7,-9.3,-29	6.58,17.0,10.9,2.10,14.9,14.5,7.13,9.82	8	Sigmoid	7.73143	8	-28.5052	1.2785	OVARY_TOV21G
JHOS2_OVARY	JHOS-2	AZD6244	MEK	.0025,.0080,.025,.080,.25,.80,2.53,8	8.55,-18,-13,-12,-11,-11,-23,-45	46.8,17.7,23.5,27.0,4.71,11.8,9.67,6.90	8	Constant	NA	8	-17.9779	1.2776	OVARY_JHOS2
HEYA8_OVARY	Hey-A8	AZD6244	MEK	.0025,.0080,.025,.080,.25,.80,2.53,8	-3.1,-.82,-7.7,-6.4,-22,-25,-35,-51	5.34,4.79,7.93,8.28,4.30,4.79,2.80,.61	8	Sigmoid	8.38739	7.45758	-50.9915	0.9399	OVARY_HEYA8
EFO21_OVARY	EFO-21	AZD6244	MEK	.0025,.0080,.025,.080,.25,.80,2.53,8	-18,-1.1,-9.2,.48,-16,-6.8,-22,-34	1.15,3.29,9.19,10.2,.20,8.35,3.34,10.7	8	Sigmoid	2.48458	8	-33.8133	0.8452	OVARY_EFO21
OVSAHO_OVARY	OVSAHO	AZD6244	MEK	.0025,.0080,.025,.080,.25,.80,2.53,8	-4.8,-4.8,2.23,-17,-17,-21,-6.5,-20	1.37,2.00,2.68,12.5,14.2,6.98,.79,4.01	8	Constant	NA	8	-7.15756	0.7329	OVARY_OVSAHO
MCAS_OVARY	MCAS	AZD6244	MEK	.0025,.0080,.025,.080,.25,.80,2.53,8	-3.3,6.21,-.53,-4.6,-11,-18,-28,-57	1.35,2.88,3.40,2.45,5.72,2.43,4.76,.52	8	Sigmoid	9.14639	6.324	-56.129	0.7299	OVARY_MCAS
OC315_OVARY	OC 315	AZD6244	MEK	.0025,.0080,.025,.080,.25,.80,2.53,8	-5.7,-3.5,4.61,-.87,-7.5,2.44,-17,-24	6.73,11.9,11.6,8.12,1.28,6.10,1.63,.58	8	Sigmoid	2.21178	8	-24.3497	0.668	OVARY_OC315
IGROV1_OVARY	IGROV1	AZD6244	MEK	.0025,.0080,.025,.080,.25,.80,2.53,8	-3.3,-5.2,-1.2,-5.2,-7.1,-19,-21,-36	3.80,2.63,5.56,4.78,2.37,6.97,1.11,8.82	8	Sigmoid	8.15874	8	-35.118	0.6622	OVARY_IGROV1
TYKNU_OVARY	TYK-nu	AZD6244	MEK	.0025,.0080,.025,.080,.25,.80,2.53,8	-4.7,15.2,-4.4,10.5,-15,-16,-34,-29	8.98,7.47,2.15,12.6,3.32,8.09,3.93,11.2	8	Sigmoid	0.399597	8	-31.3532	0.6276	OVARY_TYKNU
JHOS4_OVARY	JHOS-4	AZD6244	MEK	.0025,.0080,.025,.080,.25,.80,2.53,8	1.21,9.74,-9.2,-3.5,-19,-12,-23,-16	9.88,3.54,24.9,15.3,17.9,3.81,14.4,4.71	8	Constant	NA	8	-11.4321	0.6264	OVARY_JHOS4
OVMANA_OVARY	OVMANA	AZD6244	MEK	.0025,.0080,.025,.080,.25,.80,2.53,8	4.57,-.91,.23,-3.2,.55,-8.6,-10,-12	3.00,9.28,8.18,11.1,7.48,10.8,1.20,6.86	8	Constant	NA	8	-4.83053	0.623	OVARY_OVMANA
ONCODG1_OVARY	ONCO-DG-1	AZD6244	MEK	.0025,.0080,.025,.080,.25,.80,2.53,8	-7.7,-11,-8.1,.95,-3.3,-11,-16,-22	.018,6.69,5.74,12.3,14.6,6.07,9.91,6.90	8	Constant	NA	8	-8.71198	0.528	OVARY_ONCODG1
OC316_OVARY	OC 316	AZD6244	MEK	.0025,.0080,.025,.080,.25,.80,2.53,8	-3.7,-5.9,.72,-4.6,.42,-.043,-10,-14	5.30,4.29,.038,.79,.16,6.10,.91,11.1	8	Constant	NA	8	-4.09459	0.4868	OVARY_OC316
OVTOKO_OVARY	OVTOKO	AZD6244	MEK	.0025,.0080,.025,.080,.25,.80,2.53,8	-5.5,-4.5,-3.7,1.33,-3.4,-6.2,-.96,-8.3	5.85,7.87,3.72,9.86,0,.60,8.10,11.0	8	Constant	NA	8	-5.24133	0.3445	OVARY_OVTOKO
SKOV3_OVARY	SK-OV-3	AZD6244	MEK	.0025,.0080,.025,.080,.25,.80,2.53,8	-13,6.46,-14,.72,-4.7,4.17,-10,2.97	18.1,10.7,4.75,5.76,6.38,12.5,5.09,6.75	8	Constant	NA	8	-9.37573	0.334	OVARY_SKOV3
EFO27_OVARY	EFO-27	AZD6244	MEK	.0025,.0080,.025,.080,.25,.80,2.53,8	-2.5,3.54,.33,1.59,-1.9,-.33,-17,-32	7.36,.89,2.95,7.56,.34,8.72,5.51,3.72	8	Sigmoid	2.53523	8	-32.4178	0.3168	OVARY_EFO27
OVCAR8_OVARY	OVCAR-8	AZD6244	MEK	.0025,.0080,.025,.080,.25,.80,2.53,8	7.42,-4.8,-4.3,1.90,.18,-17,-16,-22	9.68,7.32,12.9,11.0,10.4,.26,2.51,15.3	8	Constant	NA	8	-8.18559	0.3024	OVARY_OVCAR8
DOV13_OVARY	DOV13	AZD6244	MEK	.0025,.0080,.025,.080,.25,.80,2.53,8	-3.2,2.47,-4.7,-1.1,-5.7,-3.2,3.04,4.21	13.3,14.7,11.2,19.8,13.9,17.7,10.9,18.9	8	Constant	NA	8	-0.759366	0.2239	OVARY_DOV13
COV504_OVARY	COV504	AZD6244	MEK	.0025,.0080,.025,.080,.25,.80,2.53,8	-15,2.18,-8.3,.33,-6.7,-18,-19,-28	11.6,15.9,17.8,12.0,.67,12.2,21.4,6.75	8	Constant	NA	8	-8.05175	0.1949	OVARY_COV504
TOV112D_OVARY	TOV-112D	AZD6244	MEK	.0025,.0080,.025,.080,.25,.80,2.53,8	1.25,9.03,-.44,7.39,-4.8,-3.2,4.33,-7.9	2.59,9.81,3.23,8.75,5.55,2.25,3.81,7.83	8	Constant	NA	8	0.538654	0.09705	OVARY_TOV112D
OC314_OVARY	OC 314	AZD6244	MEK	.0025,.0080,.025,.080,.25,.80,2.53,8	.14,-.58,1.57,-1.9,.13,-2.8,-2.3,-13	2.85,8.43,.64,2.07,.51,2.18,2.80,3.33	8	Constant	NA	8	-0.924235	0.09393	OVARY_OC314
COV318_OVARY	COV318	AZD6244	MEK	.0025,.0080,.025,.080,.25,.80,2.53,8	-8.4,9.09,3.67,8.76,8.05,4.39,3.69,5.99	.34,7.64,8.17,17.5,21.2,8.50,3.08,17.7	8	Constant	NA	8	2.81912	0.07562	OVARY_COV318
OVCAR4_OVARY	OVCAR-4	AZD6244	MEK	.0025,.0080,.025,.080,.25,.80,2.53,8	3.49,3.29,-.68,-1.6,.47,1.90,-3.5,-10	12.2,5.02,1.55,8.16,11.7,1.01,2.06,2.59	8	Constant	NA	8	-0.883702	0	OVARY_OVCAR4
PK45H_PANCREAS	PK-45H	AZD6244	MEK	.0025,.0080,.025,.080,.25,.80,2.53,8	-16,-11,-30,-40,-61,-61,-76,-72	4.78,17.2,4.52,.45,.19,6.43,5.61,2.51	8	Sigmoid	0.0917303	0.137998	-73.4562	3.606	PANCREAS_PK45H
QGP1_PANCREAS	QGP-1	AZD6244	MEK	.0025,.0080,.025,.080,.25,.80,2.53,8	-35,-30,-24,-51,-56,-47,-68,-67	5.95,6.67,7.63,14.3,3.65,5.25,6.42,6.00	8	Sigmoid	0.0682859	0.0788352	-59.909	3.5502	PANCREAS_QGP1
PANC0203_PANCREAS	Panc 02.03	AZD6244	MEK	.0025,.0080,.025,.080,.25,.80,2.53,8	-8.6,-14,-28,-38,-63,-66,-72,-83	3.63,8.45,14.6,8.70,1.10,3.63,2.08,3.98	8	Sigmoid	0.0845158	0.150404	-79.6628	3.4381	PANCREAS_PANC0203
MIAPACA2_PANCREAS	MIA PaCa-2	AZD6244	MEK	.0025,.0080,.025,.080,.25,.80,2.53,8	-2.3,-1.3,-15,-23,-52,-62,-60,-71	3.31,4.24,2.99,2.44,2.47,3.37,1.22,8.67	8	Sigmoid	0.137515	0.22503	-63.4608	2.824	PANCREAS_MIAPACA2
HS766T_PANCREAS	Hs 766T	AZD6244	MEK	.0025,.0080,.025,.080,.25,.80,2.53,8	-14,-26,-37,-32,-49,-54,-53,-54	4.14,1.53,3.86,3.12,.94,2.20,4.84,15.5	8	Sigmoid	0.00254261	0.6578	-56.4989	2.7227	PANCREAS_HS766T
PSN1_PANCREAS	PSN1	AZD6244	MEK	.0025,.0080,.025,.080,.25,.80,2.53,8	-8.2,-3.9,-8.1,-12,-36,-45,-72,-82	3.02,3.73,1.13,.68,3.33,4.36,.65,2.28	8	Sigmoid	0.70537	0.797091	-82.0349	2.4693	PANCREAS_PSN1
KP2_PANCREAS	KP-2	AZD6244	MEK	.0025,.0080,.025,.080,.25,.80,2.53,8	-8.8,-6.1,-15,-24,-45,-54,-61,-59	7.06,5.69,7.81,6.18,8.37,6.38,5.62,7.93	8	Sigmoid	0.13646	0.41183	-59.8732	2.2262	PANCREAS_KP2
HUPT4_PANCREAS	HUP-T4	AZD6244	MEK	.0025,.0080,.025,.080,.25,.80,2.53,8	-1.9,4.16,.31,-16,-42,-55,-54,-81	21.6,28.8,22.5,23.5,20.9,5.58,5.84,2.61	8	Linear	NA	0.355979	-80.2518	2.1476	PANCREAS_HUPT4
HPAC_PANCREAS	HPAC	AZD6244	MEK	.0025,.0080,.025,.080,.25,.80,2.53,8	-21,-15,-2.8,16.0,-37,-32,-71,-54	38.5,19.4,28.3,31.6,.85,4.63,5.48,17.7	8	Linear	NA	2.17791	-62.803	2.1314	PANCREAS_HPAC
ASPC1_PANCREAS	AsPC-1	AZD6244	MEK	.0025,.0080,.025,.080,.25,.80,2.53,8	-20,-7.3,-27,-3.2,-41,-44,-59,-77	21.7,5.06,6.65,5.74,8.38,3.19,1.74,2.82	8	Sigmoid	2.14157	1.27158	-72.3153	2.1312	PANCREAS_ASPC1
SUIT2_PANCREAS	SUIT-2	AZD6244	MEK	.0025,.0080,.025,.080,.25,.80,2.53,8	-.63,2.79,-11,-17,-33,-43,-63,-66	6.87,3.84,12.3,9.82,7.06,10.4,3.02,5.36	8	Sigmoid	0.276105	0.552703	-66.6246	2.0782	PANCREAS_SUIT2
HPAFII_PANCREAS	HPAF-II	AZD6244	MEK	.0025,.0080,.025,.080,.25,.80,2.53,8	15.2,-4.3,-16,8.72,-10,-46,-46,-57	5.46,11.0,2.26,26.8,17.0,32.9,9.65,.72	8	Linear	NA	3.95935	-56.3387	2.0653	PANCREAS_HPAFII
PANC1005_PANCREAS	Panc 10.05	AZD6244	MEK	.0025,.0080,.025,.080,.25,.80,2.53,8	-12,-.24,-7.8,-29,-26,-46,-41,-50	21.3,26.5,1.20,12.5,7.78,1.47,2.69,9.97	8	Sigmoid	0.162169	8	-47.8565	2.0182	PANCREAS_PANC1005
BXPC3_PANCREAS	BxPC-3	AZD6244	MEK	.0025,.0080,.025,.080,.25,.80,2.53,8	-24,4.79,-19,-3.0,-35,-39,-45,-58	7.12,15.0,26.9,8.85,5.25,.96,1.03,.61	8	Sigmoid	0.217092	8	-46.8859	1.9699	PANCREAS_BXPC3
KCIMOH1_PANCREAS	KCI-MOH1	AZD6244	MEK	.0025,.0080,.025,.080,.25,.80,2.53,8	-9.4,.73,-28,-19,-11,-28,-54,-61	11.4,2.85,4.59,3.28,1.21,6.36,10.5,5.13	8	Sigmoid	1.16485	1.94532	-60.6844	1.938	PANCREAS_KCIMOH1
PL45_PANCREAS	PL45	AZD6244	MEK	.0025,.0080,.025,.080,.25,.80,2.53,8	-2.7,-1.7,-.72,-13,-34,-40,-46,-51	4.62,10.9,4.67,.56,8.82,13.6,8.77,4.76	8	Sigmoid	0.165374	8	-48.5565	1.7413	PANCREAS_PL45
HUPT3_PANCREAS	HUP-T3	AZD6244	MEK	.0025,.0080,.025,.080,.25,.80,2.53,8	-5.0,-.24,-2.6,-13,-33,-40,-46,-55	7.48,8.42,2.83,5.58,9.09,11.7,11.1,1.94	8	Sigmoid	0.224168	1.91564	-53.1498	1.6739	PANCREAS_HUPT3
SW1990_PANCREAS	SW 1990	AZD6244	MEK	.0025,.0080,.025,.080,.25,.80,2.53,8	-2.6,-.25,-.54,-8.3,-20,-24,-43,-62	6.32,.89,.15,14.9,2.63,5.59,1.59,9.11	8	Sigmoid	5.13597	3.99601	-60.7597	1.5884	PANCREAS_SW1990
CAPAN2_PANCREAS	Capan-2	AZD6244	MEK	.0025,.0080,.025,.080,.25,.80,2.53,8	-4.5,3.22,-10,-4.1,-41,-47,-56,-51	43.1,16.7,14.1,27.9,17.2,10.5,15.7,6.85	8	Sigmoid	0.24321	0.503728	-51.1885	1.5237	PANCREAS_CAPAN2
PK1_PANCREAS	PK-1	AZD6244	MEK	.0025,.0080,.025,.080,.25,.80,2.53,8	-5.9,-6.9,-9.7,-16,-18,-28,-32,-45	4.54,5.00,1.10,.79,1.08,10.5,1.66,5.09	8	Sigmoid	8.52436	8	-44.3106	1.5048	PANCREAS_PK1
PATU8902_PANCREAS	PA-TU-8902	AZD6244	MEK	.0025,.0080,.025,.080,.25,.80,2.53,8	-4.8,-6.9,-8.7,-13,-22,-25,-35,-37	3.84,2.81,.71,1.36,4.22,3.23,5.44,2.85	8	Sigmoid	0.359341	8	-37.1736	1.4749	PANCREAS_PATU8902
PANC0403_PANCREAS	Panc 04.03	AZD6244	MEK	.0025,.0080,.025,.080,.25,.80,2.53,8	2.87,1.92,9.24,-13,-34,-36,-45,-55	12.6,6.38,24.1,2.62,5.25,11.5,2.02,15.5	8	Sigmoid	0.121571	8	-44.686	1.4602	PANCREAS_PANC0403
L33_PANCREAS	L3.3	AZD6244	MEK	.0025,.0080,.025,.080,.25,.80,2.53,8	-8.4,-9.0,-7.0,-7.3,-13,-26,-29,-44	5.05,1.94,3.53,1.53,4.01,6.86,1.10,4.19	8	Sigmoid	2.84901	8	-43.2928	1.3015	PANCREAS_L33
PANC0327_PANCREAS	Panc 03.27	AZD6244	MEK	.0025,.0080,.025,.080,.25,.80,2.53,8	-.34,-.80,-12,-8.5,-20,-29,-38,-46	11.4,16.9,5.73,6.77,10.6,3.95,11.4,8.66	8	Sigmoid	1.06601	8	-45.8307	1.2338	PANCREAS_PANC0327
KP4_PANCREAS	KP4	AZD6244	MEK	.0025,.0080,.025,.080,.25,.80,2.53,8	-26,-8.5,-8.2,-16,-26,-25,-26,-35	21.6,.85,6.27,2.03,3.42,15.3,6.65,3.52	8	Sigmoid	0.141189	8	-33.6587	1.0904	PANCREAS_KP4
PK59_PANCREAS	PK-59	AZD6244	MEK	.0025,.0080,.025,.080,.25,.80,2.53,8	-6.2,-7.8,-9.3,-8.6,-13,-23,-35,-48	6.09,.77,.38,1.10,.80,6.08,12.8,9.51	8	Sigmoid	1.84135	8	-47.4225	1.0042	PANCREAS_PK59
SU8686_PANCREAS	SU.86.86	AZD6244	MEK	.0025,.0080,.025,.080,.25,.80,2.53,8	-4.9,-2.9,.13,-.96,3.18,-1.4,-26,-28	5.25,4.55,5.80,3.69,2.82,5.10,12.6,5.62	8	Sigmoid	1.6609	8	-28.298	0.616	PANCREAS_SU8686
KP1N_PANCREAS	KP-1N	AZD6244	MEK	.0025,.0080,.025,.080,.25,.80,2.53,8	-36,2.90,-28,2.85,-4.9,6.78,.22,-5.5	1.91,8.48,1.36,12.1,5.35,14.6,1.09,8.45	8	Constant	NA	8	-2.85104	0.602	PANCREAS_KP1N
KP1NL_PANCREAS	KP-1NL	AZD6244	MEK	.0025,.0080,.025,.080,.25,.80,2.53,8	-3.5,-4.3,1.64,2.26,-4.6,-20,-18,-26	5.54,.64,5.67,13.8,5.84,2.12,3.19,.59	8	Sigmoid	0.475375	8	-22.5334	0.5918	PANCREAS_KP1NL
KP3_PANCREAS	KP-3	AZD6244	MEK	.0025,.0080,.025,.080,.25,.80,2.53,8	-1.9,-.70,7.72,7.14,-.53,2.11,-6.2,-25	.26,4.61,1.37,12.8,2.99,7.41,1.03,5.33	8	Sigmoid	3.08797	8	-24.502	0.1945	PANCREAS_KP3
NCIH28_PLEURA	NCI-H28	AZD6244	MEK	.0025,.0080,.025,.080,.25,.80,2.53,8	-11,-2.2,-13,-10,-15,-15,-26,-28	18.7,4.68,18.8,18.8,4.91,21.0,5.60,3.95	8	Constant	NA	8	-20.186	1.3218	PLEURA_NCIH28
MSTO211H_PLEURA	MSTO-211H	AZD6244	MEK	.0025,.0080,.025,.080,.25,.80,2.53,8	-.89,-11,-15,-14,-23,-28,-23,-41	5.35,10.3,3.09,5.29,6.84,9.51,5.01,10.7	8	Sigmoid	0.645253	8	-35.1417	1.2301	PLEURA_MSTO211H
NCIH2052_PLEURA	NCI-H2052	AZD6244	MEK	.0025,.0080,.025,.080,.25,.80,2.53,8	-15,-9.1,-9.5,-13,-6.2,-1.8,-22,-9.7	6.54,3.63,.81,2.86,16.6,1.55,10.8,3.80	8	Constant	NA	8	-10.5305	0.9725	PLEURA_NCIH2052
NCIH2452_PLEURA	NCI-H2452	AZD6244	MEK	.0025,.0080,.025,.080,.25,.80,2.53,8	-15,4.05,-29,-6.3,-18,2.28,-27,-7.6	4.81,4.13,5.08,.78,8.43,4.61,5.14,6.52	8	Constant	NA	8	-11.6014	0.8245	PLEURA_NCIH2452
ISTMES1_PLEURA	IST-MES1	AZD6244	MEK	.0025,.0080,.025,.080,.25,.80,2.53,8	-12,-5.5,8.68,9.42,-27,-5.9,-2.3,7.72	1.04,4.67,16.4,9.23,2.55,8.95,12.8,9.73	8	Constant	NA	8	-2.33303	0.4444	PLEURA_ISTMES1
ISTMES2_PLEURA	IST-MES2	AZD6244	MEK	.0025,.0080,.025,.080,.25,.80,2.53,8	12.8,-1.4,-6.5,20.5,10.1,11.6,4.18,-11	15.0,7.22,6.51,1.50,13.2,1.51,3.05,7.66	8	Constant	NA	8	3.08735	0.2557	PLEURA_ISTMES2
MPP89_PLEURA	MPP 89	AZD6244	MEK	.0025,.0080,.025,.080,.25,.80,2.53,8	12.9,-10.0,20.3,2.88,12.7,-9.8,17.0,.95	16.4,5.12,2.55,7.21,39.6,2.49,5.71,4.48	8	Constant	NA	8	2.98936	0.1261	PLEURA_MPP89
22RV1_PROSTATE	22Rv1	AZD6244	MEK	.0025,.0080,.025,.080,.25,.80,2.53,8	-4.1,-23,-42,-38,-38,-36,-53,-50	7.52,6.97,1.61,1.97,5.42,17.4,8.51,6.70	8	Sigmoid	0.00254261	8	-46.7564	2.8096	PROSTATE_22RV1
DU145_PROSTATE	DU 145	AZD6244	MEK	.0025,.0080,.025,.080,.25,.80,2.53,8	-3.7,-5.9,-13,-.010,-16,-13,-13,-27	4.05,5.70,15.1,.77,.59,0,4.63,4.17	8	Sigmoid	8.52818	8	-25.8411	0.864	PROSTATE_DU145
PC3_PROSTATE	PC-3	AZD6244	MEK	.0025,.0080,.025,.080,.25,.80,2.53,8	.62,-5.4,-7.2,-7.7,.28,5.63,-4.3,1.76	11.9,.057,3.47,.51,2.85,1.06,9.70,.59	8	Constant	NA	8	-3.25663	0.2844	PROSTATE_PC3
A253_SALIVARY_GLAND	A-253	AZD6244	MEK	.0025,.0080,.025,.080,.25,.80,2.53,8	-1.7,-8.7,-.60,-2.2,-16,-18,-41,-48	.14,2.08,3.80,3.16,5.19,2.88,3.20,2.99	8	Sigmoid	1.22686	8	-48.8052	1.548	SALIVARY_GLAND_A253
SF8657_OTHER	SF8657	AZD6244	MEK	.0025,.0080,.025,.080,.25,.80,2.53,8	-9.5,-6.0,-18,-6.1,-25,-4.9,-18,1.88	1.93,8.60,4.99,2.08,8.40,9.50,.21,6.27	8	Constant	NA	8	-11.0196	0.6626	SF8657
MALME3M_SKIN	Malme-3M	AZD6244	MEK	.0025,.0080,.025,.080,.25,.80,2.53,8	-11,-23,-33,-68,-88,-92,-94,-94	13.8,12.7,2.37,.80,1.92,2.56,.66,.13	8	Sigmoid	0.0524783	0.0461875	-93.9341	4.9654	SKIN_MALME3M
WM983B_SKIN	WM-983B	AZD6244	MEK	.0025,.0080,.025,.080,.25,.80,2.53,8	-13,-17,-26,-32,-69,-87,-90,-90	9.27,12.3,14.1,28.7,10.6,7.25,4.01,5.26	8	Sigmoid	0.0945023	0.0877703	-90.8437	4.8064	SKIN_WM983B
WM88_SKIN	WM-88	AZD6244	MEK	.0025,.0080,.025,.080,.25,.80,2.53,8	-10,-18,-29,-64,-81,-86,-90,-90	.40,5.26,.48,2.34,1.98,.75,.17,1.04	8	Sigmoid	0.0508617	0.0514334	-88.9277	4.1904	SKIN_WM88
UACC62_SKIN	UACC-62	AZD6244	MEK	.0025,.0080,.025,.080,.25,.80,2.53,8	.98,9.38,-35,-65,-67,-65,-79,-82	8.99,7.79,6.01,1.46,1.25,.49,2.26,.62	8	Sigmoid	0.0249956	0.0350125	-71.9091	3.9363	SKIN_UACC62
IPC298_SKIN	IPC-298	AZD6244	MEK	.0025,.0080,.025,.080,.25,.80,2.53,8	-7.4,-9.7,-25,-51,-74,-79,-81,-85	7.29,3.56,.64,.039,3.52,.98,.89,.79	8	Sigmoid	0.0595874	0.0749614	-82.6733	3.8036	SKIN_IPC298
IGR37_SKIN	IGR-37	AZD6244	MEK	.0025,.0080,.025,.080,.25,.80,2.53,8	-33,-3.4,-20,-25,-57,-61,-77,-71	6.32,2.30,4.78,7.93,1.01,2.19,3.52,.017	8	Sigmoid	0.165572	0.21325	-71.5142	3.6362	SKIN_IGR37
WM2664_SKIN	WM-266-4	AZD6244	MEK	.0025,.0080,.025,.080,.25,.80,2.53,8	.60,-6.7,-1.2,-40,-61,-77,-84,-88	1.98,6.20,8.84,16.4,7.87,3.16,.086,.25	8	Sigmoid	0.129445	0.16527	-86.8506	3.4457	SKIN_WM2664
MELHO_SKIN	MEL-HO	AZD6244	MEK	.0025,.0080,.025,.080,.25,.80,2.53,8	6.70,-9.0,-.049,-39,-73,-82,-80,-86	2.87,3.58,5.14,4.35,1.84,.066,4.75,2.06	8	Sigmoid	0.0807646	0.108099	-83.2688	3.391	SKIN_MELHO
COLO679_SKIN	COLO-679	AZD6244	MEK	.0025,.0080,.025,.080,.25,.80,2.53,8	-12,4.59,-12,-40,-63,-73,-73,-80	16.2,7.30,14.8,4.43,.19,.40,1.63,.41	8	Sigmoid	0.07185	0.123343	-76.4272	3.3142	SKIN_COLO679
A375_SKIN	A-375	AZD6244	MEK	.0025,.0080,.025,.080,.25,.80,2.53,8	-3.5,-3.2,-10,-39,-71,-74,-77,-75	6.75,6.26,3.17,2.73,1.64,.21,1.75,.78	8	Sigmoid	0.0814318	0.106831	-75.8016	3.2996	SKIN_A375
SKMEL30_SKIN	SK-MEL-30	AZD6244	MEK	.0025,.0080,.025,.080,.25,.80,2.53,8	-5.2,-8.0,-23,-45,-70,-72,-76,-76	12.2,6.32,5.80,3.24,2.35,2.27,1.02,5.09	8	Sigmoid	0.0619427	0.0914396	-76.0623	3.251	SKIN_SKMEL30
MDAMB435S_SKIN	MDA-MB-435S	AZD6244	MEK	.0025,.0080,.025,.080,.25,.80,2.53,8	-2.3,.48,-16,-30,-43,-56,-59,-66	.95,.82,1.56,.47,1.40,2.50,2.12,4.77	8	Sigmoid	0.0907127	0.421586	-64.1579	3.0278	SKIN_MDAMB435S
UACC257_SKIN	UACC-257	AZD6244	MEK	.0025,.0080,.025,.080,.25,.80,2.53,8	-5.3,-4.5,-7.4,-28,-51,-68,-71,-78	.30,12.5,11.2,.041,1.15,1.67,1.31,2.80	8	Sigmoid	0.146748	0.234048	-75.3175	2.9813	SKIN_UACC257
SKMEL5_SKIN	SK-MEL-5	AZD6244	MEK	.0025,.0080,.025,.080,.25,.80,2.53,8	-36,2.33,-25,-39,-58,-62,-67,-68	36.2,2.28,2.49,2.93,6.68,.74,2.90,4.07	8	Sigmoid	0.0748871	0.168869	-67.6911	2.9562	SKIN_SKMEL5
WM1799_SKIN	WM1799	AZD6244	MEK	.0025,.0080,.025,.080,.25,.80,2.53,8	.21,2.48,-5.8,-21,-45,-58,-67,-67	.79,6.28,16.0,.35,.087,1.15,1.93,2.80	8	Sigmoid	0.140532	0.350596	-66.933	2.9523	SKIN_WM1799
HS936T_SKIN	Hs 936.T	AZD6244	MEK	.0025,.0080,.025,.080,.25,.80,2.53,8	-2.6,.61,-8.3,-20,-51,-66,-78,-80	.55,8.64,4.43,1.70,.18,1.38,2.28,2.43	8	Sigmoid	0.182332	0.272241	-79.4587	2.825	SKIN_HS936T
HT144_SKIN	HT-144	AZD6244	MEK	.0025,.0080,.025,.080,.25,.80,2.53,8	1.58,-5.9,-18,-30,-44,-57,-70,-71	10.7,1.95,9.43,8.54,10.0,6.38,4.11,2.14	8	Sigmoid	0.109943	0.373916	-72.634	2.8194	SKIN_HT144
G361_SKIN	G-361	AZD6244	MEK	.0025,.0080,.025,.080,.25,.80,2.53,8	-21,-3.4,-2.1,3.04,-44,-57,-81,-79	13.1,8.88,21.5,.88,13.5,7.23,2.51,1.02	8	Sigmoid	0.321055	0.419003	-78.3983	2.7378	SKIN_G361
HS944T_SKIN	Hs 944.T	AZD6244	MEK	.0025,.0080,.025,.080,.25,.80,2.53,8	-8.0,-4.2,-7.8,-22,-32,-47,-57,-68	6.46,4.62,7.80,1.28,.55,6.81,2.29,1.01	8	Sigmoid	0.528259	1.17605	-67.3306	2.5552	SKIN_HS944T
HS939T_SKIN	Hs 939.T	AZD6244	MEK	.0025,.0080,.025,.080,.25,.80,2.53,8	10.5,-1.9,9.06,-33,-38,-54,-58,-71	5.32,9.23,7.87,5.24,2.83,4.16,5.05,4.51	8	Sigmoid	0.129028	0.494375	-65.7525	2.5274	SKIN_HS939T
RVH421_SKIN	RVH-421	AZD6244	MEK	.0025,.0080,.025,.080,.25,.80,2.53,8	-11,2.81,-12,-20,-53,-62,-72,-75	4.68,7.15,.87,4.01,1.68,2.77,3.66,1.16	8	Sigmoid	0.163197	0.257207	-72.7413	2.5274	SKIN_RVH421
K029AX_SKIN	K029AX	AZD6244	MEK	.0025,.0080,.025,.080,.25,.80,2.53,8	-7.1,-3.0,-7.9,-27,-46,-54,-60,-68	14.6,20.7,13.8,5.61,8.34,2.39,4.90,4.41	8	Sigmoid	0.151669	0.459148	-65.7012	2.493	SKIN_K029AX
COLO741_SKIN	COLO 741	AZD6244	MEK	.0025,.0080,.025,.080,.25,.80,2.53,8	-.24,25.2,-22,-14,-12,-34,-53,-65	21.9,5.38,2.22,4.30,8.10,9.35,1.05,2.02	8	Sigmoid	8.13826	2.67505	-66.0255	2.4876	SKIN_COLO741
LOXIMVI_SKIN	LOX IMVI	AZD6244	MEK	.0025,.0080,.025,.080,.25,.80,2.53,8	-4.4,-8.5,-4.6,-9.9,-40,-47,-51,-60	1.26,7.00,6.13,.55,3.90,4.83,.19,2.36	8	Sigmoid	0.172177	0.589702	-51.7247	2.4416	SKIN_LOXIMVI
WM793_SKIN	WM-793	AZD6244	MEK	.0025,.0080,.025,.080,.25,.80,2.53,8	-15,-7.4,6.09,4.95,-24,-44,-45,-53	7.96,1.49,5.99,7.71,4.47,11.9,1.15,7.51	8	Sigmoid	0.255531	8	-47.5663	2.07	SKIN_WM793
SKMEL24_SKIN	SK-MEL-24	AZD6244	MEK	.0025,.0080,.025,.080,.25,.80,2.53,8	-4.8,-4.0,-11,-13,-32,-37,-52,-60	10.4,1.12,14.6,13.4,17.4,.80,10.4,2.27	8	Sigmoid	0.682797	2.31263	-60.0505	2.0305	SKIN_SKMEL24
C32_SKIN	C32	AZD6244	MEK	.0025,.0080,.025,.080,.25,.80,2.53,8	1.50,-.77,8.98,-9.1,-26,-30,-67,-74	7.89,1.64,32.1,14.4,23.2,2.73,.036,5.37	8	Sigmoid	0.982823	1.36016	-74.7816	1.8523	SKIN_C32
A2058_SKIN	A2058	AZD6244	MEK	.0025,.0080,.025,.080,.25,.80,2.53,8	-5.9,-7.9,-7.6,-8.5,-27,-38,-51,-50	.89,4.47,11.7,5.69,5.36,2.55,4.87,1.22	8	Sigmoid	0.346551	5.03647	-50.5791	1.8154	SKIN_A2058
SKMEL2_SKIN	SK-MEL-2	AZD6244	MEK	.0025,.0080,.025,.080,.25,.80,2.53,8	6.18,-19,19.4,-13,8.41,-25,-50,-68	12.9,17.6,10.1,.69,17.6,1.49,2.79,1.04	8	Sigmoid	1.31956	2.41327	-67.4734	1.7595	SKIN_SKMEL2
WM115_SKIN	WM-115	AZD6244	MEK	.0025,.0080,.025,.080,.25,.80,2.53,8	-20,8.81,-1.0,-2.3,-38,-34,-44,-47	12.1,12.8,17.6,1.51,10.4,2.89,1.42,12.2	8	Sigmoid	0.167396	8	-41.6572	1.5979	SKIN_WM115
HS695T_SKIN	Hs 695T	AZD6244	MEK	.0025,.0080,.025,.080,.25,.80,2.53,8	-18,-2.9,9.15,1.86,-11,-32,-44,-49	31.5,7.33,16.7,1.82,2.37,4.25,1.62,.94	8	Sigmoid	0.518637	8	-48.3859	1.5491	SKIN_HS695T
HS852T_SKIN	Hs 852.T	AZD6244	MEK	.0025,.0080,.025,.080,.25,.80,2.53,8	2.46,3.91,.87,-14,-30,-29,-30,-47	6.74,11.4,5.95,7.71,.38,3.42,4.08,7.41	8	Sigmoid	0.0941729	8	-35.7545	1.3702	SKIN_HS852T
RPMI7951_SKIN	RPMI-7951	AZD6244	MEK	.0025,.0080,.025,.080,.25,.80,2.53,8	-14,-8.9,4.29,-1.6,-7.7,-21,-36,-40	7.58,11.6,7.65,2.68,1.23,9.35,12.0,10.2	8	Sigmoid	0.894238	8	-39.7817	1.1178	SKIN_RPMI7951
HS294T_SKIN	Hs 294T	AZD6244	MEK	.0025,.0080,.025,.080,.25,.80,2.53,8	-1.3,2.83,2.01,5.82,-18,-21,-37,-35	4.86,16.3,4.45,9.22,3.26,6.19,1.91,.81	8	Sigmoid	0.342419	8	-36.2147	1.0543	SKIN_HS294T
SKMEL31_SKIN	SK-MEL-31	AZD6244	MEK	.0025,.0080,.025,.080,.25,.80,2.53,8	-18,-1.4,1.83,10.5,-3.2,-.063,-31,-33	3.74,.99,2.52,13.5,12.1,18.4,5.54,6.06	8	Sigmoid	1.53227	8	-33.3139	0.8945	SKIN_SKMEL31
CHL1_SKIN	CHL-1	AZD6244	MEK	.0025,.0080,.025,.080,.25,.80,2.53,8	-13,-3.0,-1.6,.80,-9.1,-2.3,-5.0,-14	5.79,1.32,9.51,4.56,4.02,3.44,9.55,6.92	8	Constant	NA	8	-5.50947	0.7278	SKIN_CHL1
IGR39_SKIN	IGR-39	AZD6244	MEK	.0025,.0080,.025,.080,.25,.80,2.53,8	-4.9,11.5,-8.7,3.48,-19,-6.1,-24,-29	10.1,2.53,8.68,8.46,.48,14.1,13.0,.78	8	Sigmoid	2.69218	8	-28.924	0.575	SKIN_IGR39
HS895T_SKIN	Hs 895.T	AZD6244	MEK	.0025,.0080,.025,.080,.25,.80,2.53,8	-1.9,.44,5.38,-8.0,1.56,1.30,-21,-25	.48,39.6,8.71,6.83,.90,27.8,5.54,16.3	8	Constant	NA	8	-2.8382	0.4916	SKIN_HS895T
HMCB_SKIN	HMCB	AZD6244	MEK	.0025,.0080,.025,.080,.25,.80,2.53,8	-1.6,-4.2,.15,-2.7,-11,-11,-9.3,-29	1.40,1.74,4.08,4.81,.96,.12,4.55,8.85	8	Sigmoid	8.88048	8	-27.8745	0.4484	SKIN_HMCB
MEWO_SKIN	MeWo	AZD6244	MEK	.0025,.0080,.025,.080,.25,.80,2.53,8	36.2,1.32,2.70,17.8,-2.6,1.05,-11,-22	6.09,.92,25.3,18.1,10.7,8.81,21.6,15.9	8	Linear	NA	8	-22.3408	0.3584	SKIN_MEWO
SNUC2B_OTHER	SNU-C2B	AZD6244	MEK	.0080,.025,.080,.25,.80,2.53,8	-22,-29,-26,-32,-40,-46,-51	6.88,26.1,7.91,16.6,8.68,3.50,9.22	7	Sigmoid	0.468447	6.36122	-50.522	2.5823	SNUC2B
TE617T_SOFT_TISSUE	TE 617.T	AZD6244	MEK	.0025,.0080,.025,.080,.25,.80,2.53,8	-9.6,-18,-18,-20,-28,-50,-52,-59	32.2,13.4,22.7,13.1,17.0,2.97,3.68,2.92	8	Sigmoid	0.397453	0.92628	-56.5108	2.5837	SOFT_TISSUE_TE617T
RD_SOFT_TISSUE	RD	AZD6244	MEK	.0025,.0080,.025,.080,.25,.80,2.53,8	10.0,-5.3,-20,-29,-28,-50,-54,-62	12.9,3.36,7.88,11.1,29.7,4.80,3.63,3.92	8	Sigmoid	0.00254261	1.37904	-61.2647	2.5031	SOFT_TISSUE_RD
G401_SOFT_TISSUE	G-401	AZD6244	MEK	.0025,.0080,.025,.080,.25,.80,2.53,8	-16,-.31,-26,-12,-23,-10,-29,-30	14.7,3.35,6.22,7.94,.22,5.26,5.66,2.70	8	Constant	NA	8	-22.4673	1.9268	SOFT_TISSUE_G401
HT1080_SOFT_TISSUE	HT-1080	AZD6244	MEK	.0025,.0080,.025,.080,.25,.80,2.53,8	-3.7,-4.1,-.64,-8.2,-35,-47,-52,-59	.74,3.56,4.00,2.49,3.46,1.76,3.69,1.49	8	Sigmoid	0.210678	0.739374	-54.3738	1.8734	SOFT_TISSUE_HT1080
SKLMS1_SOFT_TISSUE	SK-LMS-1	AZD6244	MEK	.0025,.0080,.025,.080,.25,.80,2.53,8	-6.1,4.52,-17,-15,-9.8,-6.2,-29,-29	9.22,1.23,9.53,19.0,8.30,9.01,4.69,.29	8	Constant	NA	8	-12.2525	1.6815	SOFT_TISSUE_SKLMS1
GCT_SOFT_TISSUE	GCT	AZD6244	MEK	.0025,.0080,.025,.080,.25,.80,2.53,8	24.0,-2.5,24.5,-11,-2.8,-41,-18,-40	.38,5.61,2.03,1.95,8.42,4.05,3.57,5.94	8	Sigmoid	0.15894	8	-34.462	1.3028	SOFT_TISSUE_GCT
KYM1_SOFT_TISSUE	KYM-1	AZD6244	MEK	.0025,.0080,.025,.080,.25,.80,2.53,8	-19,1.55,-5.7,5.15,10.8,-3.0,-19,-40	3.01,16.0,19.5,12.8,32.8,16.0,7.77,1.72	8	Sigmoid	2.67434	8	-39.7781	1.0501	SOFT_TISSUE_KYM1
SJRH30_SOFT_TISSUE	SJRH30	AZD6244	MEK	.0025,.0080,.025,.080,.25,.80,2.53,8	4.17,.45,-5.3,-3.8,-3.6,-3.7,-3.7,-13	8.98,7.18,3.61,8.16,3.18,1.56,7.61,9.95	8	Constant	NA	8	-3.59562	0.5556	SOFT_TISSUE_SJRH30
HS729_SOFT_TISSUE	Hs 729	AZD6244	MEK	.0025,.0080,.025,.080,.25,.80,2.53,8	-3.4,13.1,-1.0,-6.4,6.62,3.05,-14,-16	1.56,12.7,1.18,10.3,7.63,5.20,1.63,9.08	8	Constant	NA	8	-1.11584	0.5233	SOFT_TISSUE_HS729
MESSA_SOFT_TISSUE	MES-SA	AZD6244	MEK	.0025,.0080,.025,.080,.25,.80,2.53,8	-.61,-4.7,-1.4,-4.0,-11,-9.7,-12,-16	2.17,2.85,9.73,7.65,.46,2.07,.98,.37	8	Constant	NA	8	-8.7027	0.4372	SOFT_TISSUE_MESSA
A204_SOFT_TISSUE	A-204	AZD6244	MEK	.0025,.0080,.025,.080,.25,.80,2.53,8	-6.4,6.63,-11,3.21,-2.6,-5.0,-7.0,-18	.16,3.90,8.23,4.83,6.08,2.11,6.97,17.1	8	Constant	NA	8	-5.75505	0.117	SOFT_TISSUE_A204
G402_SOFT_TISSUE	G-402	AZD6244	MEK	.0025,.0080,.025,.080,.25,.80,2.53,8	-4.3,2.16,-12,-11,-11,-13,-13,-8.7	16.5,5.57,33.0,8.27,16.4,3.00,13.0,2.81	8	Constant	NA	8	-8.66947	0.06311	SOFT_TISSUE_G402
IM95_STOMACH	IM95	AZD6244	MEK	.0025,.0080,.025,.080,.25,.80,2.53,8	-16,3.61,-60,-20,-56,-59,-73,-65	6.36,14.7,8.94,29.7,5.12,24.3,15.2,24.8	8	Linear	NA	0.746988	-69.3928	4.5529	STOMACH_IM95
OCUM1_STOMACH	OCUM-1	AZD6244	MEK	.0025,.0080,.025,.080,.25,.80,2.53,8	-7.9,11.6,-22,-59,-77,-86,-93,-96	7.58,16.5,2.29,.015,.79,1.32,1.58,2.49	8	Sigmoid	0.0586302	0.0675748	-92.7463	4.2032	STOMACH_OCUM1
NUGC4_STOMACH	NUGC-4	AZD6244	MEK	.0025,.0080,.025,.080,.25,.80,2.53,8	-7.4,-10,-34,-53,-69,-69,-74,-79	1.87,1.69,9.08,2.56,1.92,1.62,3.05,4.63	8	Sigmoid	0.0430638	0.0676236	-73.9601	3.634	STOMACH_NUGC4
SNU1_STOMACH	SNU-1	AZD6244	MEK	.0025,.0080,.025,.080,.25,.80,2.53,8	8.42,-8.6,-5.2,-27,-32,-43,-49,-58	6.12,18.0,9.18,.76,2.26,3.90,7.17,1.88	8	Sigmoid	0.0382072	2.09087	-57.5077	1.9704	STOMACH_SNU1
NCIN87_STOMACH	NCI-N87	AZD6244	MEK	.0025,.0080,.025,.080,.25,.80,2.53,8	-12,-7.0,-14,-9.8,-17,-6.6,-30,-26	16.9,40.2,15.3,2.09,6.49,34.4,16.8,10.3	8	Constant	NA	8	-18.9801	1.7723	STOMACH_NCIN87
RERFGC1B_STOMACH	RERF-GC-1B	AZD6244	MEK	.0025,.0080,.025,.080,.25,.80,2.53,8	5.12,-10,-18,-19,-24,-15,-31,-44	7.11,4.20,1.12,3.49,12.7,32.8,16.5,14.4	8	Sigmoid	0.00254261	8	-37.4327	1.7254	STOMACH_RERFGC1B
NUGC3_STOMACH	NUGC-3	AZD6244	MEK	.0025,.0080,.025,.080,.25,.80,2.53,8	-18,7.18,17.5,-21,-16,-27,-32,-48	0,4.56,17.3,9.83,3.59,8.71,8.80,1.24	8	Sigmoid	3.22494	8	-46.0159	1.6916	STOMACH_NUGC3
MKN45_STOMACH	MKN-45	AZD6244	MEK	.0025,.0080,.025,.080,.25,.80,2.53,8	-7.9,5.92,1.66,11.8,-15,-39,-54,-68	2.34,5.05,15.7,2.28,6.99,7.39,.58,3.89	8	Sigmoid	0.624792	1.37521	-64.9211	1.5757	STOMACH_MKN45
AZ521_STOMACH	AZ-521	AZD6244	MEK	.0025,.0080,.025,.080,.25,.80,2.53,8	.80,-23,-5.0,-9.2,-24,-14,-33,-31	16.4,16.1,8.43,3.22,6.77,20.3,4.53,4.83	8	Constant	NA	8	-15.6789	1.531	STOMACH_AZ521
HS746T_STOMACH	Hs 746T	AZD6244	MEK	.0025,.0080,.025,.080,.25,.80,2.53,8	-6.9,-16,-2.9,-15,-16,-33,-29,-51	19.6,7.81,18.3,2.38,1.42,10.1,.60,.75	8	Sigmoid	8.85974	8	-49.9983	1.5266	STOMACH_HS746T
FU97_STOMACH	FU97	AZD6244	MEK	.0025,.0080,.025,.080,.25,.80,2.53,8	-.63,-4.2,8.63,-.97,-5.4,-25,-46,-52	4.16,20.8,1.13,4.45,21.6,11.7,15.3,3.41	8	Sigmoid	0.840692	4.3655	-52.3158	1.0491	STOMACH_FU97
MKN7_STOMACH	MKN7	AZD6244	MEK	.0025,.0080,.025,.080,.25,.80,2.53,8	-.74,25.5,-3.7,-5.2,4.80,19.9,-22,-4.7	5.86,22.2,5.10,15.4,.15,26.5,4.51,18.1	8	Constant	NA	8	2.67985	0.5792	STOMACH_MKN7
SNU16_STOMACH	SNU-16	AZD6244	MEK	.0025,.0080,.025,.080,.25,.80,2.53,8	-4.4,-12,-16,23.2,5.22,26.3,-16,35.3	2.47,41.4,7.75,26.6,9.95,20.1,6.41,31.6	8	Constant	NA	8	2.03887	0.4836	STOMACH_SNU16
KE39_STOMACH	KE-39	AZD6244	MEK	.0025,.0080,.025,.080,.25,.80,2.53,8	-8.0,-17,-5.9,-22,-11,-12,-19,-37	11.0,2.71,9.85,8.56,.68,22.2,9.12,9.60	8	Constant	NA	8	-15.4456	0.3826	STOMACH_KE39
BGC823_STOMACH	BGC-823	AZD6244	MEK	.0025,.0080,.025,.080,.25,.80,2.53,8	-13,2.18,-.90,18.2,-2.4,1.63,-16,.51	13.0,3.09,14.8,6.79,11.7,4.58,3.23,3.49	8	Constant	NA	8	-0.651617	0.1769	STOMACH_BGC823
HGC27_STOMACH	HGC-27	AZD6244	MEK	.0025,.0080,.025,.080,.25,.80,2.53,8	-7.0,-7.3,-.64,-.86,-.19,-1.8,7.64,6.35	3.00,1.14,.27,4.93,1.11,.27,4.90,3.12	8	Constant	NA	8	-0.873211	0.08234	STOMACH_HGC27
GCIY_STOMACH	GCIY	AZD6244	MEK	.0025,.0080,.025,.080,.25,.80,2.53,8	-5.2,6.06,-1.7,-5.8,2.83,-5.3,2.81,-17	3.79,1.04,6.64,12.2,4.78,1.44,6.06,13.5	8	Constant	NA	8	-1.93248	0.06857	STOMACH_GCIY
SH10TC_STOMACH	SH-10-TC	AZD6244	MEK	.0025,.0080,.025,.080,.25,.80,2.53,8	-5.1,1.10,-6.3,-2.4,4.13,3.25,3.61,.18	2.97,1.83,1.10,.88,6.29,3.12,1.32,1.95	8	Constant	NA	8	-0.0888845	0.04748	STOMACH_SH10TC
MKN74_STOMACH	MKN74	AZD6244	MEK	.0025,.0080,.025,.080,.25,.80,2.53,8	-12,2.90,2.70,10.6,2.15,-12,5.77,6.13	5.72,8.03,3.40,3.32,5.91,10.3,24.6,1.86	8	Constant	NA	8	2.66224	0.00429	STOMACH_MKN74
TT2609C02_THYROID	TT2609-C02	AZD6244	MEK	.0025,.0080,.025,.080,.25,.80,2.53,8	-7.3,-9.4,-24,-34,-51,-49,-62,-66	8.04,9.00,21.9,6.53,8.38,12.6,10.6,7.50	8	Sigmoid	0.0735743	0.35644	-64.655	3.1457	THYROID_TT2609C02
BCPAP_THYROID	B-CPAP	AZD6244	MEK	.0025,.0080,.025,.080,.25,.80,2.53,8	-2.5,-3.0,-7.2,-13,-27,-28,-42,-44	2.76,2.37,.67,3.07,16.9,13.1,5.62,4.56	8	Sigmoid	0.310981	8	-44.4863	2.518	THYROID_BCPAP
8305C_THYROID	8305C	AZD6244	MEK	.0025,.0080,.025,.080,.25,.80,2.53,8	-6.6,.49,-21,-13,-41,-43,-40,-40	6.69,1.56,7.98,10.6,4.27,2.76,5.19,3.67	8	Sigmoid	0.108339	8	-41.3262	2.4031	THYROID_8305C
8505C_THYROID	8505C	AZD6244	MEK	.0025,.0080,.025,.080,.25,.80,2.53,8	-6.3,-.62,-7.3,-1.4,-30,-40,-51,-48	13.0,2.02,8.46,3.68,7.36,10.4,4.92,.026	8	Sigmoid	0.232874	8	-47.797	1.5453	THYROID_8505C
SW579_THYROID	SW579	AZD6244	MEK	.0025,.0080,.025,.080,.25,.80,2.53,8	-7.0,4.17,-16,4.04,-.50,7.48,3.46,-13	3.93,5.52,3.47,1.82,17.7,2.57,3.95,1.83	8	Constant	NA	8	0.656041	0.3181	THYROID_SW579
FADU_UPPER_AERODIGESTIVE_TRACT	FaDu	AZD6244	MEK	.0025,.0080,.025,.080,.25,.80,2.53,8	-6.4,-7.4,-14,-33,-33,-49,-52,-45	10.8,12.7,1.73,.85,14.8,3.32,7.63,.23	8	Sigmoid	0.0421815	8	-47.0567	2.4745	UPPER_AERODIGESTIVE_TRACT_FADU
CAL27_UPPER_AERODIGESTIVE_TRACT	CAL 27	AZD6244	MEK	.0025,.0080,.025,.080,.25,.80,2.53,8	-4.6,-12,-12,-24,-45,-55,-64,-68	.74,6.38,1.62,1.87,3.07,1.53,4.84,.88	8	Sigmoid	0.172339	0.437977	-67.196	2.3452	UPPER_AERODIGESTIVE_TRACT_CAL27
SCC9_UPPER_AERODIGESTIVE_TRACT	SCC-9	AZD6244	MEK	.0025,.0080,.025,.080,.25,.80,2.53,8	-8.6,-.37,-11,-21,-29,-39,-46,-52	17.1,5.00,24.8,25.1,4.87,12.6,15.8,14.0	8	Sigmoid	0.22348	5.70111	-50.906	1.6772	UPPER_AERODIGESTIVE_TRACT_SCC9
DETROIT562_UPPER_AERODIGESTIVE_TRACT	Detroit 562	AZD6244	MEK	.0025,.0080,.025,.080,.25,.80,2.53,8	-2.2,-4.8,-6.0,-11,-6.7,-21,-37,-20	.75,12.9,11.5,4.70,9.43,3.90,9.31,6.00	8	Sigmoid	0.700737	8	-28.4233	1.0097	UPPER_AERODIGESTIVE_TRACT_DETROIT562
HS840T_UPPER_AERODIGESTIVE_TRACT	Hs 840.T	AZD6244	MEK	.0025,.0080,.025,.080,.25,.80,2.53,8	1.02,.89,.66,-12,-13,-13,-16,-28	7.01,.44,3.31,6.12,3.26,1.53,3.53,4.03	8	Sigmoid	8.02721	8	-24.8384	0.6889	UPPER_AERODIGESTIVE_TRACT_HS840T
SCC25_UPPER_AERODIGESTIVE_TRACT	SCC-25	AZD6244	MEK	.0025,.0080,.025,.080,.25,.80,2.53,8	-11,1.45,17.5,3.26,14.5,2.62,-30,-40	16.0,10.2,9.03,4.60,3.90,4.33,7.48,.76	8	Sigmoid	1.6511	8	-40.2855	0.494	UPPER_AERODIGESTIVE_TRACT_SCC25
HSC2_UPPER_AERODIGESTIVE_TRACT	HSC-2	AZD6244	MEK	.0025,.0080,.025,.080,.25,.80,2.53,8	-4.8,.48,1.05,3.88,8.06,6.87,8.44,-.70	6.07,8.39,4.45,1.84,6.11,.29,6.66,.78	8	Constant	NA	8	3.99179	0.0567	UPPER_AERODIGESTIVE_TRACT_HSC2
SW780_URINARY_TRACT	SW 780	AZD6244	MEK	.0025,.0080,.025,.080,.25,.80,2.53,8	.59,-18,-30,-6.9,-23,-24,-48,-56	6.81,2.29,3.98,12.1,10.9,2.96,5.00,.71	8	Sigmoid	8.24386	4.86574	-57.1913	1.8812	URINARY_TRACT_SW780
SCABER_URINARY_TRACT	SCaBER	AZD6244	MEK	.0025,.0080,.025,.080,.25,.80,2.53,8	-14,-10,-7.7,-24,-21,-38,-26,-52	9.26,7.78,8.90,9.79,2.87,14.6,7.14,6.07	8	Sigmoid	8.97289	8	-48.4029	1.7235	URINARY_TRACT_SCABER
RT112_URINARY_TRACT	RT-112	AZD6244	MEK	.0025,.0080,.025,.080,.25,.80,2.53,8	-6.5,-9.7,-4.6,-15,-29,-30,-39,-57	1.71,1.47,1.30,2.53,3.14,3.95,10.4,1.42	8	Sigmoid	2.37956	3.99227	-57.1728	1.6626	URINARY_TRACT_RT112
RT4_URINARY_TRACT	RT4	AZD6244	MEK	.0080,.025,.080,.25,.80,2.53,8	-20,-20,-15,7.88,-.75,-24,-55	2.82,24.0,1.36,7.34,10.5,22.4,17.1	7	Sigmoid	2.98011	4.40242	-55.36	1.6026	URINARY_TRACT_RT4
T24_URINARY_TRACT	T24	AZD6244	MEK	.0025,.0080,.025,.080,.25,.80,2.53,8	3.61,-5.7,-15,-20,-21,-22,-31,-38	8.42,3.90,3.23,3.41,1.62,4.62,3.43,1.13	8	Sigmoid	0.0274601	8	-35.7466	1.535	URINARY_TRACT_T24
JMSU1_URINARY_TRACT	JMSU-1	AZD6244	MEK	.0025,.0080,.025,.080,.25,.80,2.53,8	5.56,-11,-7.9,-8.3,-18,-29,-32,-61	.26,10.8,3.38,15.6,5.42,11.2,2.05,.0053	8	Sigmoid	8.56443	5.11224	-58.4011	1.3179	URINARY_TRACT_JMSU1
KMBC2_URINARY_TRACT	KMBC-2	AZD6244	MEK	.0025,.0080,.025,.080,.25,.80,2.53,8	-3.8,-.0033,3.93,-7.2,-11,-22,-39,-54	3.46,1.28,.40,3.95,9.30,11.7,5.07,19.6	8	Sigmoid	1.65379	6.08321	-52.7184	1.2196	URINARY_TRACT_KMBC2
HT1197_URINARY_TRACT	HT-1197	AZD6244	MEK	.0025,.0080,.025,.080,.25,.80,2.53,8	-5.9,-13,-1.3,-9.9,-19,-31,-37,-42	3.49,8.43,4.65,4.89,1.34,.28,3.16,10.2	8	Sigmoid	0.33553	8	-38.4481	1.1711	URINARY_TRACT_HT1197
639V_URINARY_TRACT	639-V	AZD6244	MEK	.0025,.0080,.025,.080,.25,.80,2.53,8	.84,-3.0,-1.8,-11,-28,-35,-35,-36	14.3,4.40,5.24,11.6,8.67,2.42,7.37,6.04	8	Sigmoid	0.131616	8	-35.4941	1.1495	URINARY_TRACT_639V
J82_URINARY_TRACT	J82	AZD6244	MEK	.0025,.0080,.025,.080,.25,.80,2.53,8	-15,-8.6,5.22,-7.6,-14,-18,-7.5,-21	5.16,7.87,3.80,15.2,11.9,4.24,6.84,6.97	8	Constant	NA	8	-12.9278	0.8117	URINARY_TRACT_J82
HT1376_URINARY_TRACT	HT-1376	AZD6244	MEK	.0025,.0080,.025,.080,.25,.80,2.53,8	-1.1,-6.8,2.42,-16,-21,-20,-11,-15	7.62,20.9,3.52,7.62,10.4,23.3,.90,6.46	8	Constant	NA	8	-10.7426	0.7726	URINARY_TRACT_HT1376
5637_URINARY_TRACT	5637	AZD6244	MEK	.0025,.0080,.025,.080,.25,.80,2.53,8	3.83,-4.1,9.06,-4.3,-4.0,-1.3,-16,-35	.92,6.27,14.8,6.08,7.30,10.9,4.44,11.2	8	Sigmoid	2.74706	8	-34.8976	0.5872	URINARY_TRACT_5637
UMUC3_URINARY_TRACT	UM-UC-3	AZD6244	MEK	.0025,.0080,.025,.080,.25,.80,2.53,8	6.87,2.75,8.39,11.6,4.69,-5.3,-30,-29	1.16,1.47,3.68,1.45,7.78,2.44,4.04,4.89	8	Sigmoid	0.918556	8	-29.593	0.5331	URINARY_TRACT_UMUC3
TCCSUP_URINARY_TRACT	TCCSUP	AZD6244	MEK	.0025,.0080,.025,.080,.25,.80,2.53,8	1.35,.76,2.85,10.6,2.70,9.19,3.53,6.06	5.09,.76,15.4,1.37,11.9,2.81,10.1,2.17	8	Constant	NA	8	6.03192	0	URINARY_TRACT_TCCSUP

## Sheet: Table S4B
Table S4 Pharmacological profiling data and mutation binary calls from CCLE
Sample identifier	DMS53_LUNG	SW1116_LARGE_INTESTINE	NCIH1694_LUNG	P3HR1_HAEMATOPOIETIC_AND_LYMPHOID_TISSUE	HUT78_HAEMATOPOIETIC_AND_LYMPHOID_TISSUE	UMUC3_URINARY_TRACT	HOS_BONE	HUNS1_HAEMATOPOIETIC_AND_LYMPHOID_TISSUE	AML193_HAEMATOPOIETIC_AND_LYMPHOID_TISSUE	RVH421_SKIN	NCIH1184_LUNG	HCC2157_BREAST	TC71_BONE	NCIH2227_LUNG	COLO205_LARGE_INTESTINE	SNU449_LIVER	NCIH28_PLEURA	OV56_OVARY	JHOS4_OVARY	KYSE450_OESOPHAGUS	RMUGS_OVARY	KLE_ENDOMETRIUM	HS895T_SKIN	LN229_CENTRAL_NERVOUS_SYSTEM	P31FUJ_HAEMATOPOIETIC_AND_LYMPHOID_TISSUE	RKN_SOFT_TISSUE	PATU8988S_PANCREAS	NH6_AUTONOMIC_GANGLIA	SF126_CENTRAL_NERVOUS_SYSTEM	RERFLCAD2_LUNG	OUMS23_LARGE_INTESTINE	SNGM_ENDOMETRIUM	OUMS27_BONE	PL45_PANCREAS	NCIH2347_LUNG	SW1990_PANCREAS	HS940T_SKIN	HS611T_HAEMATOPOIETIC_AND_LYMPHOID_TISSUE	TOLEDO_HAEMATOPOIETIC_AND_LYMPHOID_TISSUE	RERFGC1B_STOMACH	HT1080_SOFT_TISSUE	NCIH2087_LUNG	COV318_OVARY	NCIH2085_LUNG	NCIH510_LUNG	CAKI1_KIDNEY	NCIH716_LARGE_INTESTINE	NCIH2066_LUNG	NCIH1341_LUNG
MUT(BRAF)	0	0	0	0	0	0	0	0	0	0	0	0	0	1	1	0	0	0	0	0	0	0	0	0	0	0	0	0	0	0	1	0	0	0	0	0	0	0	0	0	0	1	0	0	0	0	0	0	0
AMP(BRAF)	0	0	0	0	0	0	0	0	0	0	0	0	0	0	0	0	0	0	1	0	0	0	0	0	1	0	0	0	0	0	0	0	0	0	0	0	0	0	0	0	0	0	0	0	0	0	0	0	0
DEL(BRAF)	0	0	0	0	0	0	1	1	0	0	0	0	0	0	0	0	0	0	0	0	0	0	0	0	0	0	0	0	0	0	0	0	0	0	0	0	0	0	0	0	0	0	0	0	0	0	0	0	0
MUT(NF2)	0	0	0	0	0	0	0	0	0	0	0	0	0	0	0	0	0	0	0	0	0	0	0	0	1	0	0	0	0	0	0	0	0	0	0	0	0	0	0	0	0	0	0	0	0	0	0	0	0
[truncated: 981 more columns]
