# Supplementary material for: iGMDR: Integrated Pharmacogenetic Resource Guide to Cancer Therapy and Research
Source: Genomics Proteomics Bioinformatics. 2020 Sep 8;18(2):150–60. doi: 10.1016/j.gpb.2019.11.011 (PMC7646137; doi:10.1016/j.gpb.2019.11.011)
Supplement: Supplementary Table S5 [file mmc5.xlsx]

## Sheet: Table S5
Table S5 Gene rankings by the number of models in the tissue
Tissue	1	2	3	4	5	6	7	8	9	10	11	12	13	14	15	16	17	18	19	20
Lung	EGFR	BRAF	RNMT	ALK	KRAS	CREBBP	HOXD13	ERBB2	STK11	MAP4K2	TEK	FHIT	ZFP69B	MYCL	KALRN	RORA	PRKD1	RB1	ADK	ROS1
Bowel	KRAS	BRAF	EGFR	SMAD4	FLNC	PIK3CA	ARID1A	MAP2K4	LRRK2	PDE4DIP	RHPN2	BRCA2	CSNK1G3	PLEKHA5	C1D	KDM5A	RORA	TIE1	OBSCN	DST
Ovary	KRAS	PTEN	ATM	DSTYK	ITPR2	EGFR	UBR5	BRCA1	PIK3CA	SERPINA2	KALRN	PI4KB	BRCA2	PRCC	LAMA1	WNK1	RB1	ARID1A	URB2	TSHR
Blood	ABL1	POU2AF1	SIK2	ADAMTS2	FLT3	DST	NF1	TET2	BMP4	HDAC4	NRAS	KRAS	PTEN	CREBBP	HORMAD1	SETDB1	CTSS	BRAF	PRAME	NOTCH1
Uterus	PTEN	FGFR2	PAPPA	URB2	CARD11	LRP2	NLRP3	PRPF4B	NPAT	SIRT1	NUP214	KRAS	SIK2	RAG1	BICRA	SHC1	MYLK	CNTN5	CTNNB1	IGF1R
Pancreas	E2F1	KRAS	CDKN2A	PALB2	UGT1A1	BRCA1	FANCC	PTEN	RB1	DNAH8	TP53	TGFB1	RNF43	CHEK1	IRAK3	CHUK	BRCA2	FHIT	CDKN2B	COPS5
Skin	BRAF	KIT	NRAS	MAP2K1	NF1	MAP2K2	PDGFRA	PTEN	SMOX	GNA11	GNAQ	TGFB1	CDKN2A	ERBB4	PTCH1	PREX1	VEGFA	KAT2A	BLM	PTPRD
Breast	ERBB2	ESR1	PIK3CA	PTEN	GATA3	ERCC1	SMAD3	XPO1	IGFBP2	BRCA1	BRCA2	ERVK-19	COX2	FASN	SERPINE1	AKT1	TP53	MTOR	PIK3CB	AREG
Liver	RAD50	EEF2K	KRAS	ERRFI1	NF1	IGFBP2	NRAS	PREX1	RB1	AMER1	YAP1	DIABLO	RNMT	BAX	NSG1	IL1B	SYK	CTNNB1	CREBBP	VEGFA
Stomach	ERBB2	RNMT	PIK3CA	ATM	PTEN	PAX5	KRAS	AURKA	EGFR	TP53	NOTCH1	BCOR	MTOR	CDKN2A	IL1B	ARID1A	FGFR2	HSPH1	MAGI1	SMAD4
Brain	NF1	EGFR	PTEN	ALK	NF2	SMOX	TSC2	TSC1	PTCH1	IDH1	CDKN2A	TGFB1	CDKN2C	BRAF	TP53	POLE	MYC	RPL22	CDKN2B	MGMT
Thyroid	BRAF	PTEN	RET	PIK3CA	NF2	IL1B	TSC2	NRAS	TGFB1	SMARCA4	FLCN	MTOR
Bladder	ERBB3	MTOR	TP53	FGFR3	PIK3CA	RB1	TSC1	ERCC2	ERCC1	ASXL1	ERBB2	ARID1A	FANCC	ATM	FGFR1	SDHC	MSH2	MSH6	TNPO1	CD274
Kidney	MTOR	TSC1	VHL	RNMT	SMARCB1	TP53	TSC2	MAGI1	NF2	CD274	MGA	HMOX1	PTEN	PBRM1	FLCN	CDKN2A	TGFB1	SOX17	FLT1	HIF1A
Head Neck	EGFR	PIK3CA	NF1	SMAD4	TP53	CDKN2A	PIK3CB	FAT1	ASXL1	PTEN	HLA-A	MYH9	FANCG	VEGFA	PBRM1	FGFR1	NOTCH1	STK11	AREG	PTPRT
Bone	NRAS	TP53	IL1B	U2AF1	TET2	SACS	IDH1	CDKN2A	KRAS	VEGFA	EP300	NF1	CDKN2B	PTPRD	ASXL1	FGFR1	ARID1A	ERCC2	NOTCH1	CASP8
Lymph	TP53	KMT2B	PTEN	MYC	RNF43	EP300	CREBBP	ASXL2	CDKN2A	IL1B	ZEB1	B2M	EZH2	SYK	ARID1A	MYD88	CCND1	NOTCH1	ATM	CIITA
Other	EGFR	MAP2K1	ALK	PTEN	ERBB3	ERBB2	RNMT	ESR1	DPYD	SMOX	TPMT	AREG	NOTCH1	BRAF	MTOR	AKT1	UGT1A1	CDKN2A	CDKN2C	KRAS
Soft tissue	KIT	PDGFRA	CDK4	FGFR4	MDM2	CDK6	TSC1	KDR	NF2	MTOR	BRAF	TP53	TSC2	ALK	FRS2	AKT1	RB1	IGF1R	MDM4	PTPRD
Prostate	AREG	PTEN	ATM	PALB2	BRCA1	CHEK2	BRCA2	IGF2	AURKA	FANCA	MYC	HDAC2	CYP17A1	STK11	DEFA1A3	SLC44A4	TYMS	GAS6	ZBTB16	CFLAR
Testis	NF2	MAGI1	TP53	MDM2	BRCA1
Biliary tract	KRAS	ERBB2	IDH1	IDH2	FGFR2	ERRFI1
Cervix	PIK3CA	HRAS	KRAS	XRCC1	AURKA
Adrenal gland	MTOR	KCNJ5
Thymus	KIT	TP53
PNS	NF2	NF1
Eye	RB1	MAGI1	GNAQ	GNA11	DDX43	RNMT
Vulva	NRAS	BRAF	MAP2K1	MAP2K2	KIT	PIK3CA	PTEN	MDM2	TP53
Peritoneum	NF2
Pleura	MDM2
