# Supplementary material for: iGMDR: Integrated Pharmacogenetic Resource Guide to Cancer Therapy and Research
Source: Genomics Proteomics Bioinformatics. 2020 Sep 8;18(2):150–60. doi: 10.1016/j.gpb.2019.11.011 (PMC7646137; doi:10.1016/j.gpb.2019.11.011)
Supplement: Supplementary Table S6 [file mmc6.xlsx]

## Sheet: Table S6
Table S6 Drug rankings by the number of models in the tissue
Tissue	1	2	3	4	5	6	7	8	9	10	11	12	13	14	15	16	17	18	19	20
Lung	BRD7137	Piperlongumine	Navitoclax	Sirolimus	BIX01294	Nsc 632839	BRD6368	Quinoclamine	Tozasertib	NSC95397	BMS-536924	Merck60	Isoevodiamine	SN-38	SB225002	Gossypol	CYTOCHALASIN B	Fedratinib	Kinetin riboside	RITA
Bowel	nutlin 3	Zebularine	CYTOCHALASIN B	SB225002	Piperlongumine	ML214	Kinetin riboside	NSC23766	NSC141540	Isoevodiamine	PAC-1	Nsc 632839	Fedratinib	Parbendazole	Serdemetan	Salermide	Parthenolide	LY 2183240	BRD9876	Pevonedistat
Ovary	Sirolimus	BRD63610	BMS-536924	Piperlongumine	BI-2536	AZD-1775	PP-30	NSC141540	CYTOCHALASIN B	Nsc 632839	ABT737	Idarubicin	Parbendazole	SCHEMBL2608041	Tamatinib	Indisulam	RITA	Fedratinib	Austocystin D	Tozasertib
Blood	Imatinib	Indisulam	Tipifarnib	PP-30	Tozasertib	Sirolimus	Nsc 632839	SCHEMBL2608041	CYTOCHALASIN B	Navitoclax	Tyrosine kinase inhibitor	Gossypol	SB225002	Oligomycin A	Itraconazole	BIX01294	Dasatinib	Kinetin riboside	Merck60	Triacsin c
Uterus	BX-795	NSC141540	CYTOCHALASIN B	Tipifarnib	BRD63610	Bistramide A	Navitoclax	Tozasertib	BRD6368	Tamatinib	BRD4770	BMS-754807	Idarubicin	ABT737	SB225002	BMS-536924	Fedratinib	Merck60	PI3K pathway inhibitor	Austocystin D
Pancreas	Gemcitabine	PARP inhibitor	Triacsin c	Mitomycin	ML320	Navitoclax	BMS-536924	Trametinib	Birinapant	Selumetinib	AKT Inhibitor VIII	MK-2206	Platinum Agent	Itraconazole	N9-Isopropyl-olomoucine	Kinetin riboside	Simvastatin	Refametinib	BMS-754807	CYTOCHALASIN B
Skin	Vemurafenib	Dabrafenib	Trametinib	Imatinib	MEK Inhibitor	BRAF inhibitor	Selumetinib	Vismodegib (GDC-0449)	Sorafenib	PI3K pathway inhibitor	Sunitinib	Lapatinib	ERK inhibitor	Pevonedistat	Chloropentafluorobenzene	Nilotinib	BRAF inhibitors in BRAF mutant tumor	Crenolanib	CDK4/6 inhibitor	Cobimetinib
Breast	Trastuzumab	Lapatinib	PI3K pathway inhibitor	Neratinib	PD0325901	Afatinib	Tamoxifen	Ado-trastuzumab emtansine	Pertuzumab	BX-795	Selumetinib	AZD7762	Paclitaxel	Palbociclib	Midostaurin	Fulvestrant	Ponatinib	Veliparib	Alpelisib	EHT-1864
Liver	Sorafenib	MEK Inhibitor	rigosertib	Pazopanib	CD437	FQI-2	Marinopyrrole A	ML311	Clofarabine	GDC-0941	TRIAZOLOTHIADIAZINE	MET inhibitor	Dactolisib	Isoevodiamine	SR-II-138A	Nakiterpiosin	PF 4800567 Hydrochloride	Nicotin-Amide	Cerulenin	Methylstat
Stomach	Trastuzumab	Lapatinib	Everolimus	MET inhibitor	Crizotinib	chemotherapy	Afatinib	Cis-Platin	Enzastaurin	PARP inhibitor	Olaparib	Fluorouracil	Docetaxel	17AAG	EGFR mAb inhibitor	GSK690693	Trametinib	Y-39983	rTRAIL	anti-EGFR mAbs
Brain	Everolimus	PI3K pathway inhibitor	Crizotinib	mTOR inhibitor	Erlotinib	CDK4/6 inhibitor	Temozolomide	SMO inhibitor	Vismodegib (GDC-0449)	Bevacizumab	CDK2 inhibitor	Vincaleukoblastine	PAK inhibitor	Trametinib	MEK Inhibitor	BRAF inhibitor	Nutlin-3A	EGFR inhibitor 1st gen	Olaparib	BET inhibitor
Thyroid	PI3K pathway inhibitor	Vandetanib	Dabrafenib	Vemurafenib	Everolimus	RET inhibitor	MEK Inhibitor	Sunitinib	Cabozantinib	Perifosine	Pan-RAF inhibitor	Temsirolimus	PLX-4720	Crizotinib	Selumetinib	Motesanib	BRAF inhibitor	Radioiodine Uptake Therapy	FR-180204	AZD1480
Bladder	Cis-Platin	Everolimus	Afatinib	FGFR inhibitor	Gemcitabine	PI3K pathway inhibitor	Pazopanib	Erdafitinib	Doxorubicin	Mitomycin	PD-173074	MEDI0680	Dovitinib	MEDI4736	Paclitaxel	Platinum	NSC-207895	Cabozantinib	rTRAIL	RO-3306
Kidney	Everolimus	mTOR inhibitor	Sunitinib	MET inhibitor	Temsirolimus	EZH2 inhibitor	SCHEMBL13586708	PARP inhibitor	Pazopanib	Palbociclib	Atezolizumab	Sorafenib	CHIR-99021	AZD6482	Dabrafenib	HDAC inhibitor	Afatinib	Bevacizumab	QL-XI-92	Crizotinib
Head Neck	Entrectinib	Cetuximab	LOXO-101	Everolimus	Gefitinib	PI3K pathway inhibitor	Taselisib	Docetaxel	Dactolisib	BET inhibitor	JQ-1	EGFR inhibitor	AKT Inhibitor VIII	17AAG	Afatinib	FGFR inhibitor	mTORC1/2 inhibitor	WEE1 inhibitor	Pictilisib	Cucurbitacin I
Bone	AG120	Trametinib	OSI-906 (Linsitinib)	Ponatinib	Fluorouracil	TAE-684	GSK269962A	Idelalisib	Palbociclib	Nutlin-3A	Y-39983	BMS-536924	Fedratinib	GSK-650394	PI-103	TPCA-1	Ruxolitinib	YM201636	Refametinib	CP466722
Lymph	AZD6738	Crizotinib	SYK inhibitor	CHIR-99021	Doxorubicin	Cytarabine	Tazemetostat	Ibrutinib (PCI-32765)	SCHEMBL2593705	Gamma secretase inhibitor	Palbociclib	Nutlin-3A	UNC0638	Bicalutamide	AZD6482	NSC87877	AICA ribonucleotide	GSK-1904529A	PLX-4720	YM201636
Other	Gefitinib	Crizotinib	PI3K pathway inhibitor	MEK Inhibitor	Endocrine therapy	Erlotinib	Trastuzumab	Vismodegib (GDC-0449)	CDK4/6 inhibitor	Ribociclib	CDK2 inhibitor	ERK inhibitor	CDK2/4 inhibitor	Afatinib	Ceritinib	Alectinib	Tegafur	Cis-Platin	Fluorouracil	Tyrosine kinase inhibitor
Soft tissue	Imatinib	Sunitinib	Regorafenib	Nilotinib	Sorafenib	Dasatinib	Crizotinib	Ribociclib	FGFR inhibitor	mTOR inhibitor	Ponatinib	HSP90 inhibitor	Crenolanib	Ceritinib	Palbociclib	Everolimus	MDM2 inhibitor	Dabrafenib	MDM2 inhibitor (tumors TP53 wt)	Pan-TRK inhibitor
Prostate	Olaparib	PARP inhibitor	Enzalutamide	Abiraterone	ARN-509	Sorafenib	Everolimus	Bicalutamide	Trametinib	Flutamide	PI3K pathway inhibitor	Docetaxel	AURK inhibitor	DNA-PKc inhibitor	AR inhibitor next gen	PIK3CB inhibitor	next-generation AR antagonists	MEK Inhibitor	PIM inhibitor	OSI-906 (Linsitinib)
Testis	FAK inhibitor	EZH2 inhibitor	Cis-Platin	Mocetinostat	Vorinostat	852475-26-4	Vinorelbine base
Biliary tract	MEK Inhibitor	Infigratinib	Dasatinib	FGFR inhibitor	Pertuzumab	PD-173074	Trastuzumab	Lapatinib	Ponatinib	Erlotinib	Pazopanib
Cervix	PI3K pathway inhibitor	MEK Inhibitor	mTOR inhibitor	Paclitaxel	Cis-Platin	Carboplatin
Adrenal gland	Erdafitinib	Everolimus	Amiloride	(R)-Verapamil
Thymus	Sunitinib	Sorafenib	Imatinib	Pramlintide [USAN]
PNS	Lapatinib	Bevacizumab	Everolimus	Imatinib	PAK inhibitor	PLX3397	mTOR inhibitor	Tipifarnib	Sirolimus	AR-42	Binimetinib	PDK1 inhibitor	Erlotinib	Selumetinib	Nilotinib	Cediranib	MEK Inhibitor	JQ-1
Eye	MDM2/MDMX inhibitor	Trametinib	Selumetinib	HDAC inhibitor	JQ-1	Crizotinib	VALPROIC ACID	Trichostatin A	Vorinostat	PD-0325901	Refametinib	LBH-589
Vulva	Vemurafenib	Dabrafenib	Imatinib	Cis-Platin	Selumetinib	Pembrolizumab
Peritoneum	Cisplatin-4-methylpyridine	Carboplatin
Pleura	Cis-Platin	Pemetrexed
